# Supplementary material for: Causal relationship between the gut microbiota, immune cells, and coronary heart disease: a mediated Mendelian randomization analysis
Source: Front Microbiol. 2024 Aug 5;15:1449935. doi: 10.3389/fmicb.2024.1449935 (PMC11332803; doi:10.3389/fmicb.2024.1449935)
Supplement: Supplementary file 1 [file Table_1.XLSX]

## Sheet: Supplementary Table 1
Supplementary Table 1. SNPs related to the gut microbiota (locus-wide significance, p＜1E-05)
No.	exposure	SNP	chr.exposure	pos.exposure	effect_allele.exposure	other_allele.exposure	beta.exposure	se.exposure	eaf.exposure	pval.exposure	samplesize.exposure
1	ANAEROFRUCAT.PWY..homolactic.fermentation	rs9990334	3	63498546	A	G	0.0741908	0.0167253	0.424436	9.17124e-06	7738
2	ANAEROFRUCAT.PWY..homolactic.fermentation	rs17194003	3	105722581	G	A	-0.102927	0.021032	0.201727	9.8892e-07	7738
3	ANAEROFRUCAT.PWY..homolactic.fermentation	rs62335789	4	181871524	C	G	-0.0977054	0.021882	0.168684	8.00284e-06	7738
4	ANAEROFRUCAT.PWY..homolactic.fermentation	rs11826488	11	133069322	A	G	0.153784	0.0345929	0.0763678	8.76725e-06	7738
5	ANAEROFRUCAT.PWY..homolactic.fermentation	rs9947104	18	56934358	G	A	-0.0795727	0.017523	0.303897	5.5977e-06	7738
6	ANAGLYCOLYSIS.PWY..glycolysis.III..from.glucose.	rs62271914	3	135023888	A	G	-0.0740607	0.0162991	0.42331	5.52354e-06	7738
7	ANAGLYCOLYSIS.PWY..glycolysis.III..from.glucose.	rs12647170	4	24504770	G	A	0.188783	0.0373683	0.0765661	4.37282e-07	7738
8	ANAGLYCOLYSIS.PWY..glycolysis.III..from.glucose.	rs2650470	5	83601736	G	A	0.0739823	0.0166039	0.45345	8.36093e-06	7738
9	ANAGLYCOLYSIS.PWY..glycolysis.III..from.glucose.	rs12704084	7	148915050	G	C	-0.0736196	0.0166029	0.599698	9.24433e-06	7738
10	ANAGLYCOLYSIS.PWY..glycolysis.III..from.glucose.	rs7041639	9	27341338	G	A	-0.157604	0.0341699	0.0875309	3.98111e-06	7738
11	ANAGLYCOLYSIS.PWY..glycolysis.III..from.glucose.	rs4878062	9	89959664	G	A	0.0760825	0.0164219	0.402286	3.60417e-06	7738
12	ANAGLYCOLYSIS.PWY..glycolysis.III..from.glucose.	rs58235446	9	93850539	T	C	-0.153253	0.033084	0.0638651	3.61744e-06	7738
13	ANAGLYCOLYSIS.PWY..glycolysis.III..from.glucose.	rs605262	11	86967521	A	G	-0.0757354	0.0170586	0.676757	9.00755e-06	7738
14	ANAGLYCOLYSIS.PWY..glycolysis.III..from.glucose.	rs35731059	11	96206005	A	C	0.129356	0.0262545	0.104757	8.35021e-07	7738
15	ANAGLYCOLYSIS.PWY..glycolysis.III..from.glucose.	rs72666075	14	29029142	C	T	-0.151693	0.0337842	0.0593823	7.12057e-06	7738
16	ANAGLYCOLYSIS.PWY..glycolysis.III..from.glucose.	rs8101993	19	30603533	C	T	-0.100985	0.0223014	0.180021	5.94964e-06	7738
17	ARGORNPROST.PWY..arginine..ornithine.and.proline.interconversion	rs7576386	2	155128375	A	G	-0.138428	0.0301616	0.7686	4.44233e-06	7738
18	ARGORNPROST.PWY..arginine..ornithine.and.proline.interconversion	rs9344056	6	81567568	A	G	-0.17033	0.0349944	0.162359	1.13098e-06	7738
19	ARGORNPROST.PWY..arginine..ornithine.and.proline.interconversion	rs2942201	8	23419176	A	C	0.120592	0.0258595	0.438055	3.1107e-06	7738
20	ARGORNPROST.PWY..arginine..ornithine.and.proline.interconversion	rs4878453	9	27435733	G	A	0.242077	0.050584	0.0733257	1.70442e-06	7738
21	ARGORNPROST.PWY..arginine..ornithine.and.proline.interconversion	rs2504016	10	33188434	G	A	-0.23666	0.0514871	0.0734254	4.29655e-06	7738
22	ARGORNPROST.PWY..arginine..ornithine.and.proline.interconversion	rs7923287	10	85841432	T	A	0.139505	0.0290043	0.723875	1.51072e-06	7738
23	ARGORNPROST.PWY..arginine..ornithine.and.proline.interconversion	rs61074222	13	68143423	C	G	-0.210428	0.0447813	0.0941941	2.61436e-06	7738
24	ARO.PWY..chorismate.biosynthesis.I	rs10873850	1	87954542	G	A	0.0858857	0.0185528	0.2783	3.66979e-06	7738
25	ARO.PWY..chorismate.biosynthesis.I	rs6782393	3	59912933	C	A	-0.151342	0.033707	0.0605063	7.1246e-06	7738
26	ARO.PWY..chorismate.biosynthesis.I	rs3797252	5	53500614	C	T	-0.0794419	0.0174202	0.307103	5.10699e-06	7738
27	ARO.PWY..chorismate.biosynthesis.I	rs12656915	5	159323677	G	T	0.13461	0.0302054	0.0791242	8.33214e-06	7738
28	ARO.PWY..chorismate.biosynthesis.I	rs38127	7	78269375	C	T	0.0760269	0.0168296	0.645907	6.25927e-06	7738
29	ARO.PWY..chorismate.biosynthesis.I	rs12707570	7	82837298	C	A	-0.0728993	0.0162424	0.512255	7.18223e-06	7738
30	ARO.PWY..chorismate.biosynthesis.I	rs1093520	7	98159418	G	T	0.153028	0.0333575	0.915857	4.48524e-06	7738
31	ARO.PWY..chorismate.biosynthesis.I	rs61915762	11	130442661	A	G	0.0827921	0.0180027	0.275511	4.24771e-06	7738
32	ARO.PWY..chorismate.biosynthesis.I	rs73200771	12	88286940	A	G	-0.163263	0.0358564	0.0520806	5.28245e-06	7738
33	ARO.PWY..chorismate.biosynthesis.I	rs12021157	13	110213217	A	G	0.12107	0.0270621	0.108849	7.68536e-06	7738
34	ARO.PWY..chorismate.biosynthesis.I	rs8052034	16	51493448	A	G	0.0740262	0.0163168	0.559625	5.71144e-06	7738
35	ARO.PWY..chorismate.biosynthesis.I	rs7263922	20	50014608	T	C	0.0864963	0.0190557	0.232747	5.64895e-06	7738
36	ARO.PWY..chorismate.biosynthesis.I	rs9305847	21	19539793	C	A	0.0762532	0.0168897	0.626513	6.33824e-06	7738
37	ARO.PWY..chorismate.biosynthesis.I	rs136110	22	47369660	C	T	0.0964705	0.0202552	0.208243	1.90964e-06	7738
38	ASPASN.PWY..superpathway.of.L.aspartate.and.L.asparagine.biosynthesis	rs12490065	3	10627561	A	G	0.0959472	0.0208734	0.22917	4.29386e-06	7738
39	ASPASN.PWY..superpathway.of.L.aspartate.and.L.asparagine.biosynthesis	rs6858020	4	181308705	A	T	-0.0727501	0.0161757	0.565376	6.87608e-06	7738
40	ASPASN.PWY..superpathway.of.L.aspartate.and.L.asparagine.biosynthesis	rs113902391	5	86146362	A	G	0.0922389	0.01946	0.217886	2.13803e-06	7738
41	ASPASN.PWY..superpathway.of.L.aspartate.and.L.asparagine.biosynthesis	rs7707269	5	95928036	C	T	-0.0744962	0.0165717	0.366956	6.94403e-06	7738
42	ASPASN.PWY..superpathway.of.L.aspartate.and.L.asparagine.biosynthesis	rs10267604	7	121973603	C	G	-0.0764351	0.0169762	0.653998	6.71604e-06	7738
43	ASPASN.PWY..superpathway.of.L.aspartate.and.L.asparagine.biosynthesis	rs820496	9	6703997	A	C	-0.0946927	0.0169759	0.545733	2.43198e-08	7738
44	ASPASN.PWY..superpathway.of.L.aspartate.and.L.asparagine.biosynthesis	rs77906768	9	76713942	G	A	0.133484	0.0293512	0.0861075	5.42024e-06	7738
45	ASPASN.PWY..superpathway.of.L.aspartate.and.L.asparagine.biosynthesis	rs9545502	13	81167981	T	C	0.102021	0.0204183	0.197933	5.83678e-07	7738
46	ASPASN.PWY..superpathway.of.L.aspartate.and.L.asparagine.biosynthesis	rs2846765	18	865459	T	C	0.0802031	0.0173136	0.515201	3.6151e-06	7738
47	ASPASN.PWY..superpathway.of.L.aspartate.and.L.asparagine.biosynthesis	rs149811032	20	48150396	A	G	-0.142534	0.0320579	0.0677355	8.74269e-06	7738
48	AST.PWY..L.arginine.degradation.II..AST.pathway.	rs538952	6	145565095	A	C	0.274151	0.060697	0.0624269	6.28076e-06	7738
49	AST.PWY..L.arginine.degradation.II..AST.pathway.	rs7068964	10	14275726	G	A	-0.130976	0.0293547	0.453157	8.12628e-06	7738
50	AST.PWY..L.arginine.degradation.II..AST.pathway.	rs72830406	10	111919220	G	C	-0.233287	0.0473559	0.10827	8.38211e-07	7738
51	AST.PWY..L.arginine.degradation.II..AST.pathway.	rs72924202	11	64133228	T	C	-0.167725	0.0361181	0.206071	3.4209e-06	7738
52	AST.PWY..L.arginine.degradation.II..AST.pathway.	rs1325380	13	108753553	C	T	0.162314	0.0352487	0.242391	4.12788e-06	7738
53	AST.PWY..L.arginine.degradation.II..AST.pathway.	rs7209568	17	1121590	G	A	0.172899	0.0374387	0.187878	3.87083e-06	7738
54	BRANCHED.CHAIN.AA.SYN.PWY..superpathway.of.branched.amino.acid.biosynthesis	rs1484839	1	31014874	A	G	-0.108324	0.0239553	0.159734	6.12761e-06	7738
55	BRANCHED.CHAIN.AA.SYN.PWY..superpathway.of.branched.amino.acid.biosynthesis	rs146068392	2	40113977	G	C	-0.176286	0.0387331	0.050432	5.33129e-06	7738
56	BRANCHED.CHAIN.AA.SYN.PWY..superpathway.of.branched.amino.acid.biosynthesis	rs2007634	3	139678136	A	G	0.0725248	0.0163421	0.571356	9.08341e-06	7738
57	BRANCHED.CHAIN.AA.SYN.PWY..superpathway.of.branched.amino.acid.biosynthesis	rs62350672	5	31751262	T	C	-0.113597	0.0253587	0.173836	7.47748e-06	7738
58	BRANCHED.CHAIN.AA.SYN.PWY..superpathway.of.branched.amino.acid.biosynthesis	rs10238229	7	97233430	T	C	0.0962573	0.0216067	0.794063	8.39059e-06	7738
59	BRANCHED.CHAIN.AA.SYN.PWY..superpathway.of.branched.amino.acid.biosynthesis	rs7023657	9	8068400	A	G	-0.0812649	0.0183784	0.261857	9.78994e-06	7738
60	BRANCHED.CHAIN.AA.SYN.PWY..superpathway.of.branched.amino.acid.biosynthesis	rs11025798	11	20905942	A	G	0.0813802	0.0180881	0.436503	6.82433e-06	7738
61	BRANCHED.CHAIN.AA.SYN.PWY..superpathway.of.branched.amino.acid.biosynthesis	rs552787	11	116530373	A	C	-0.0880492	0.0171235	0.643558	2.71819e-07	7738
62	BRANCHED.CHAIN.AA.SYN.PWY..superpathway.of.branched.amino.acid.biosynthesis	rs943781	13	27568096	T	C	0.083589	0.0169924	0.449683	8.68944e-07	7738
63	BRANCHED.CHAIN.AA.SYN.PWY..superpathway.of.branched.amino.acid.biosynthesis	rs28733370	15	59071584	G	C	0.0950438	0.020597	0.192839	3.94135e-06	7738
64	BRANCHED.CHAIN.AA.SYN.PWY..superpathway.of.branched.amino.acid.biosynthesis	rs981881	16	9877679	G	T	-0.07446	0.016842	0.371793	9.82088e-06	7738
65	BRANCHED.CHAIN.AA.SYN.PWY..superpathway.of.branched.amino.acid.biosynthesis	rs2107539	17	34322610	T	C	-0.0987344	0.0219817	0.243451	7.06708e-06	7738
66	BRANCHED.CHAIN.AA.SYN.PWY..superpathway.of.branched.amino.acid.biosynthesis	rs62228654	22	44801226	C	G	-0.156769	0.0341127	0.0668159	4.31449e-06	7738
67	COA.PWY..coenzyme.A.biosynthesis.I	rs12495388	3	84926472	G	A	-0.121458	0.0269091	0.097635	6.37248e-06	7738
68	COA.PWY..coenzyme.A.biosynthesis.I	rs117300263	9	74469867	A	G	-0.169358	0.0374003	0.0564102	5.94769e-06	7738
69	COA.PWY..coenzyme.A.biosynthesis.I	rs10831658	11	2279372	A	G	-0.0951081	0.0199996	0.207259	1.97952e-06	7738
70	COA.PWY..coenzyme.A.biosynthesis.I	rs286908	11	34658857	A	G	-0.0787738	0.0174903	0.293164	6.6728e-06	7738
71	COA.PWY..coenzyme.A.biosynthesis.I	rs1941024	11	60275940	A	G	-0.0737051	0.0166612	0.597554	9.69962e-06	7738
72	COA.PWY..coenzyme.A.biosynthesis.I	rs2509667	11	119361224	A	C	-0.116273	0.0253157	0.120838	4.37121e-06	7738
73	COA.PWY..coenzyme.A.biosynthesis.I	rs9599845	13	71978130	C	T	0.0961761	0.0202786	0.237425	2.10838e-06	7738
74	COA.PWY..coenzyme.A.biosynthesis.I	rs9931054	16	1026094	C	T	-0.138123	0.0286697	0.0885579	1.45208e-06	7738
75	COA.PWY..coenzyme.A.biosynthesis.I	rs60987385	17	9348811	T	G	0.0858549	0.0175592	0.445396	1.01118e-06	7738
76	COA.PWY..coenzyme.A.biosynthesis.I	rs7251031	19	11266693	G	T	-0.0801886	0.0173897	0.308219	4.00204e-06	7738
77	COBALSYN.PWY..adenosylcobalamin.salvage.from.cobinamide.I	rs12128621	1	214584517	A	T	-0.0796843	0.0163727	0.504393	1.13359e-06	7738
78	COBALSYN.PWY..adenosylcobalamin.salvage.from.cobinamide.I	rs1514681	2	1397044	C	T	-0.0787943	0.0171089	0.401121	4.11557e-06	7738
79	COBALSYN.PWY..adenosylcobalamin.salvage.from.cobinamide.I	rs1451459	2	53088412	A	G	0.0838938	0.0187222	0.252245	7.43049e-06	7738
80	COBALSYN.PWY..adenosylcobalamin.salvage.from.cobinamide.I	rs13003991	2	65772956	G	C	0.0821386	0.0164612	0.606858	6.04283e-07	7738
81	COBALSYN.PWY..adenosylcobalamin.salvage.from.cobinamide.I	rs10006164	4	1021598	A	G	-0.0869582	0.0177564	0.344145	9.71664e-07	7738
82	COBALSYN.PWY..adenosylcobalamin.salvage.from.cobinamide.I	rs61798216	4	36459051	G	A	-0.118636	0.026406	0.113593	7.03014e-06	7738
83	COBALSYN.PWY..adenosylcobalamin.salvage.from.cobinamide.I	rs2654736	4	112306512	A	G	0.0985757	0.0213797	0.811446	4.01284e-06	7738
84	COBALSYN.PWY..adenosylcobalamin.salvage.from.cobinamide.I	rs2634527	8	59499389	C	T	-0.0790784	0.0167644	0.498378	2.39303e-06	7738
85	COBALSYN.PWY..adenosylcobalamin.salvage.from.cobinamide.I	rs74949229	10	9526946	A	G	-0.136496	0.0283337	0.0937893	1.45413e-06	7738
86	COBALSYN.PWY..adenosylcobalamin.salvage.from.cobinamide.I	rs12772838	10	126836275	T	C	0.168169	0.0366832	0.0554534	4.55369e-06	7738
87	COBALSYN.PWY..adenosylcobalamin.salvage.from.cobinamide.I	rs11171846	12	56828056	T	C	-0.140647	0.0292656	0.0821696	1.54074e-06	7738
88	COBALSYN.PWY..adenosylcobalamin.salvage.from.cobinamide.I	rs437545	16	24211376	A	T	0.139229	0.0313643	0.0771995	9.03408e-06	7738
89	COBALSYN.PWY..adenosylcobalamin.salvage.from.cobinamide.I	rs75967282	17	59520438	C	G	-0.178428	0.0377704	0.0513485	2.31217e-06	7738
90	COBALSYN.PWY..adenosylcobalamin.salvage.from.cobinamide.I	rs1968451	19	5391922	C	T	0.0887818	0.0199045	0.680629	8.18149e-06	7738
91	COMPLETE.ARO.PWY..superpathway.of.aromatic.amino.acid.biosynthesis	rs7695572	4	7327645	G	A	-0.0989027	0.0222375	0.820871	8.68497e-06	7738
92	COMPLETE.ARO.PWY..superpathway.of.aromatic.amino.acid.biosynthesis	rs1093520	7	98159418	G	T	0.179202	0.0334241	0.915857	8.25536e-08	7738
93	COMPLETE.ARO.PWY..superpathway.of.aromatic.amino.acid.biosynthesis	rs7848585	9	79670604	G	A	0.121487	0.0273197	0.101813	8.71412e-06	7738
94	COMPLETE.ARO.PWY..superpathway.of.aromatic.amino.acid.biosynthesis	rs11215785	11	115964147	C	T	0.116001	0.0242663	0.136228	1.74994e-06	7738
95	COMPLETE.ARO.PWY..superpathway.of.aromatic.amino.acid.biosynthesis	rs61915762	11	130442661	A	G	0.0875261	0.0180386	0.275511	1.22131e-06	7738
96	COMPLETE.ARO.PWY..superpathway.of.aromatic.amino.acid.biosynthesis	rs73200771	12	88286940	A	G	-0.163792	0.035928	0.0520806	5.14214e-06	7738
97	COMPLETE.ARO.PWY..superpathway.of.aromatic.amino.acid.biosynthesis	rs1483968	14	22951893	T	C	0.150674	0.034063	0.0577669	9.7167e-06	7738
98	COMPLETE.ARO.PWY..superpathway.of.aromatic.amino.acid.biosynthesis	rs7263922	20	50014608	T	C	0.0884537	0.0190938	0.232747	3.61124e-06	7738
99	COMPLETE.ARO.PWY..superpathway.of.aromatic.amino.acid.biosynthesis	rs136110	22	47369660	C	T	0.0930184	0.0202956	0.208243	4.57977e-06	7738
100	CRNFORCAT.PWY..creatinine.degradation.I	rs112209173	1	7727245	C	G	0.226024	0.049242	0.063751	4.43097e-06	7738
101	CRNFORCAT.PWY..creatinine.degradation.I	rs2189903	7	8546068	C	A	0.212169	0.0475208	0.057391	8.01571e-06	7738
102	CRNFORCAT.PWY..creatinine.degradation.I	rs73694568	8	94273403	A	C	0.17137	0.038209	0.0998582	7.28887e-06	7738
103	CRNFORCAT.PWY..creatinine.degradation.I	rs16916507	9	101258803	A	G	0.108315	0.0230983	0.317901	2.74142e-06	7738
104	CRNFORCAT.PWY..creatinine.degradation.I	rs1621183	10	25767497	G	A	0.204076	0.0446233	0.0696815	4.80102e-06	7738
105	CRNFORCAT.PWY..creatinine.degradation.I	rs7134245	12	32561525	A	C	0.186896	0.0410013	0.077241	5.1572e-06	7738
106	CRNFORCAT.PWY..creatinine.degradation.I	rs35899940	15	86053697	G	A	0.101402	0.0218724	0.382337	3.55136e-06	7738
107	CRNFORCAT.PWY..creatinine.degradation.I	rs7229834	18	59520360	T	C	0.106916	0.0214352	0.470799	6.10477e-07	7738
108	CRNFORCAT.PWY..creatinine.degradation.I	rs17193211	21	38885506	T	C	0.190762	0.0409712	0.0746269	3.22421e-06	7738
109	DAPLYSINESYN.PWY..L.lysine.biosynthesis.I	rs770027	1	9172436	T	C	0.0773298	0.0163142	0.459954	2.13678e-06	7738
110	DAPLYSINESYN.PWY..L.lysine.biosynthesis.I	rs7539819	1	165850596	G	T	-0.0767416	0.0162865	0.494724	2.45344e-06	7738
111	DAPLYSINESYN.PWY..L.lysine.biosynthesis.I	rs28635178	3	66026666	A	G	-0.157135	0.0350722	0.0565904	7.45317e-06	7738
112	DAPLYSINESYN.PWY..L.lysine.biosynthesis.I	rs919100	4	37092455	A	C	-0.0761891	0.0168886	0.651308	6.4442e-06	7738
113	DAPLYSINESYN.PWY..L.lysine.biosynthesis.I	rs2995916	4	37910996	G	T	0.079086	0.0166671	0.501878	2.08469e-06	7738
114	DAPLYSINESYN.PWY..L.lysine.biosynthesis.I	rs7777432	7	21413179	A	G	0.0763596	0.0170041	0.349483	7.10014e-06	7738
115	DAPLYSINESYN.PWY..L.lysine.biosynthesis.I	rs7033951	9	14744705	T	C	0.0740912	0.016363	0.506403	5.95561e-06	7738
116	DAPLYSINESYN.PWY..L.lysine.biosynthesis.I	rs73133343	12	43119716	G	T	0.178631	0.0365904	0.0524294	1.05062e-06	7738
117	DAPLYSINESYN.PWY..L.lysine.biosynthesis.I	rs7953577	12	104874300	C	G	-0.0786353	0.0175409	0.326388	7.36159e-06	7738
118	DAPLYSINESYN.PWY..L.lysine.biosynthesis.I	rs142998520	17	6755697	A	C	0.173555	0.0392371	0.0523446	9.72356e-06	7738
119	DAPLYSINESYN.PWY..L.lysine.biosynthesis.I	rs2180	21	34344279	A	G	-0.0832534	0.0185921	0.261092	7.53848e-06	7738
120	DAPLYSINESYN.PWY..L.lysine.biosynthesis.I	rs466481	22	22971942	A	T	0.122845	0.0252436	0.52645	1.13673e-06	7738
121	DENOVOPURINE2.PWY..superpathway.of.purine.nucleotides.de.novo.biosynthesis.II	rs1752223	1	81680852	G	C	-0.0976795	0.0219673	0.168276	8.72467e-06	7738
122	DENOVOPURINE2.PWY..superpathway.of.purine.nucleotides.de.novo.biosynthesis.II	rs72770359	1	247361318	A	G	0.119653	0.0268999	0.104329	8.66332e-06	7738
123	DENOVOPURINE2.PWY..superpathway.of.purine.nucleotides.de.novo.biosynthesis.II	rs4683140	3	45822918	C	T	-0.0783129	0.0167721	0.579406	3.02316e-06	7738
124	DENOVOPURINE2.PWY..superpathway.of.purine.nucleotides.de.novo.biosynthesis.II	rs75789763	4	130403869	A	G	-0.166597	0.0367955	0.0562994	5.96422e-06	7738
125	DENOVOPURINE2.PWY..superpathway.of.purine.nucleotides.de.novo.biosynthesis.II	rs17496399	5	147064708	C	T	0.121087	0.0254294	0.117622	1.9197e-06	7738
126	DENOVOPURINE2.PWY..superpathway.of.purine.nucleotides.de.novo.biosynthesis.II	rs113403124	6	134586541	C	T	0.148864	0.0329176	0.0764148	6.1166e-06	7738
127	DENOVOPURINE2.PWY..superpathway.of.purine.nucleotides.de.novo.biosynthesis.II	rs1760263	9	133391707	C	T	-0.114965	0.0233434	0.854019	8.43942e-07	7738
128	DENOVOPURINE2.PWY..superpathway.of.purine.nucleotides.de.novo.biosynthesis.II	rs11608915	12	52866060	T	C	-0.0756573	0.0167167	0.358167	6.0156e-06	7738
129	DENOVOPURINE2.PWY..superpathway.of.purine.nucleotides.de.novo.biosynthesis.II	rs142048748	12	122235048	G	A	-0.172479	0.0386304	0.0511089	8.01258e-06	7738
130	DENOVOPURINE2.PWY..superpathway.of.purine.nucleotides.de.novo.biosynthesis.II	rs393435	16	84344533	C	T	0.0853315	0.0182062	0.687467	2.77312e-06	7738
131	DTDPRHAMSYN.PWY..dTDP.L.rhamnose.biosynthesis.I	rs10779615	1	214596434	G	C	-0.0798475	0.0163543	0.508391	1.04834e-06	7738
132	DTDPRHAMSYN.PWY..dTDP.L.rhamnose.biosynthesis.I	rs145140903	1	231364626	C	T	-0.115636	0.0261618	0.111675	9.86825e-06	7738
133	DTDPRHAMSYN.PWY..dTDP.L.rhamnose.biosynthesis.I	rs16856918	2	217960513	A	G	0.171977	0.0365088	0.0552139	2.47031e-06	7738
134	DTDPRHAMSYN.PWY..dTDP.L.rhamnose.biosynthesis.I	rs73171592	3	171047195	C	G	0.143446	0.0311211	0.0771743	4.04065e-06	7738
135	DTDPRHAMSYN.PWY..dTDP.L.rhamnose.biosynthesis.I	rs11745906	5	83575190	C	T	-0.0874056	0.0177712	0.281706	8.72627e-07	7738
136	DTDPRHAMSYN.PWY..dTDP.L.rhamnose.biosynthesis.I	rs3819331	11	112099410	C	T	0.104197	0.0227743	0.159253	4.75774e-06	7738
137	DTDPRHAMSYN.PWY..dTDP.L.rhamnose.biosynthesis.I	rs2620868	12	61370770	C	T	-0.0759932	0.0162372	0.438608	2.86621e-06	7738
138	DTDPRHAMSYN.PWY..dTDP.L.rhamnose.biosynthesis.I	rs80343422	13	110456322	G	A	-0.156491	0.030699	0.0761024	3.44028e-07	7738
139	DTDPRHAMSYN.PWY..dTDP.L.rhamnose.biosynthesis.I	rs72987936	18	75120908	A	T	-0.0755081	0.0170631	0.364515	9.63436e-06	7738
140	ECASYN.PWY..enterobacterial.common.antigen.biosynthesis	rs12638646	3	105122214	A	G	-0.180901	0.0391484	0.287611	3.82084e-06	7738
141	ECASYN.PWY..enterobacterial.common.antigen.biosynthesis	rs2010151	5	31806434	C	A	-0.154264	0.0346348	0.420012	8.42772e-06	7738
142	ECASYN.PWY..enterobacterial.common.antigen.biosynthesis	rs111457769	7	74482794	C	T	0.260543	0.0564797	0.112372	3.96837e-06	7738
143	ECASYN.PWY..enterobacterial.common.antigen.biosynthesis	rs10808847	8	82896400	A	C	0.176398	0.0397821	0.744131	9.24587e-06	7738
144	ECASYN.PWY..enterobacterial.common.antigen.biosynthesis	rs72727948	8	134963609	A	C	-0.306134	0.0692836	0.0684841	9.93597e-06	7738
145	ECASYN.PWY..enterobacterial.common.antigen.biosynthesis	rs2592994	9	88019097	T	C	0.154966	0.0350142	0.437869	9.60895e-06	7738
146	ECASYN.PWY..enterobacterial.common.antigen.biosynthesis	rs12781290	10	72991095	A	G	0.17085	0.0375839	0.334687	5.47186e-06	7738
147	ECASYN.PWY..enterobacterial.common.antigen.biosynthesis	rs10894222	11	130448044	A	G	-0.147598	0.0332071	0.530454	8.79836e-06	7738
148	ECASYN.PWY..enterobacterial.common.antigen.biosynthesis	rs10220585	14	85739848	T	C	0.164702	0.0347972	0.581202	2.21015e-06	7738
149	ECASYN.PWY..enterobacterial.common.antigen.biosynthesis	rs62043566	15	93680778	C	T	0.155445	0.0348289	0.408328	8.07808e-06	7738
150	ECASYN.PWY..enterobacterial.common.antigen.biosynthesis	rs1094970	16	65970182	G	A	0.164022	0.0347501	0.621253	2.35797e-06	7738
151	ECASYN.PWY..enterobacterial.common.antigen.biosynthesis	rs4383249	18	64880298	G	T	0.195242	0.0436496	0.182145	7.71502e-06	7738
152	FAO.PWY..fatty.acid..beta..oxidation.I	rs11209445	1	69861005	G	A	0.0915904	0.020289	0.621444	6.35309e-06	7738
153	FAO.PWY..fatty.acid..beta..oxidation.I	rs77917213	2	44395872	T	C	0.179322	0.0357597	0.0890628	5.31339e-07	7738
154	FAO.PWY..fatty.acid..beta..oxidation.I	rs13087509	3	22514136	T	C	-0.186384	0.0410643	0.928931	5.65639e-06	7738
155	FAO.PWY..fatty.acid..beta..oxidation.I	rs62305209	4	46872128	G	A	-0.16418	0.0364364	0.0836224	6.60774e-06	7738
156	FAO.PWY..fatty.acid..beta..oxidation.I	rs12111746	7	35572955	A	G	-0.123757	0.0276225	0.153754	7.45328e-06	7738
157	FAO.PWY..fatty.acid..beta..oxidation.I	rs11761901	7	115891686	A	G	-0.111105	0.0239709	0.217568	3.56961e-06	7738
158	FAO.PWY..fatty.acid..beta..oxidation.I	rs7850683	9	24034817	A	G	0.105932	0.0233388	0.240353	5.65527e-06	7738
159	FAO.PWY..fatty.acid..beta..oxidation.I	rs4883632	12	133198021	T	C	-0.0916478	0.0206394	0.51449	8.9784e-06	7738
160	FERMENTATION.PWY..mixed.acid.fermentation	rs776910	1	10846540	G	A	0.112024	0.0251821	0.825487	8.64531e-06	7738
161	FERMENTATION.PWY..mixed.acid.fermentation	rs72770371	1	247368136	G	C	-0.147139	0.0326224	0.0938459	6.47156e-06	7738
162	FERMENTATION.PWY..mixed.acid.fermentation	rs2060298	3	144168238	G	C	0.0872775	0.0197138	0.464683	9.54465e-06	7738
163	FERMENTATION.PWY..mixed.acid.fermentation	rs7659451	4	10730513	G	A	0.113654	0.0255139	0.824174	8.40586e-06	7738
164	FERMENTATION.PWY..mixed.acid.fermentation	rs59426326	7	155133133	C	A	0.157456	0.0291118	0.878208	6.34943e-08	7738
165	FERMENTATION.PWY..mixed.acid.fermentation	rs11253111	10	5380664	C	T	-0.088334	0.0191906	0.445402	4.16491e-06	7738
166	FERMENTATION.PWY..mixed.acid.fermentation	rs61861701	10	112365004	G	A	0.116389	0.0229379	0.245597	3.89375e-07	7738
167	FERMENTATION.PWY..mixed.acid.fermentation	rs17175056	13	94779284	G	A	0.127861	0.0287119	0.122588	8.45817e-06	7738
168	FERMENTATION.PWY..mixed.acid.fermentation	rs6085392	20	6066724	A	G	0.0978381	0.021937	0.260986	8.19733e-06	7738
169	FERMENTATION.PWY..mixed.acid.fermentation	rs6123777	20	56785389	A	G	0.153475	0.0343227	0.101285	7.76617e-06	7738
170	FERMENTATION.PWY..mixed.acid.fermentation	rs743920	22	29621128	G	C	-0.151934	0.0322058	0.128486	2.38658e-06	7738
171	FUCCAT.PWY..fucose.degradation	rs116470157	2	65096086	T	C	-0.157257	0.0345673	0.0655714	5.38252e-06	7738
172	FUCCAT.PWY..fucose.degradation	rs12621639	2	230175814	A	C	0.0768744	0.0171812	0.505619	7.66474e-06	7738
173	FUCCAT.PWY..fucose.degradation	rs11731492	4	15153353	T	C	0.157379	0.0350092	0.0717673	6.94577e-06	7738
174	FUCCAT.PWY..fucose.degradation	rs76523770	4	36061584	T	G	0.152249	0.0343819	0.0689696	9.50293e-06	7738
175	FUCCAT.PWY..fucose.degradation	rs395474	4	108015257	A	G	0.1524	0.0325768	0.921998	2.8945e-06	7738
176	FUCCAT.PWY..fucose.degradation	rs342221	7	106328134	T	G	-0.076973	0.0172478	0.440168	8.09071e-06	7738
177	FUCCAT.PWY..fucose.degradation	rs17503513	8	17293312	T	G	0.104512	0.0212123	0.207469	8.35099e-07	7738
178	FUCCAT.PWY..fucose.degradation	rs1480889	8	93355038	T	C	0.0758833	0.016962	0.458528	7.68672e-06	7738
179	FUCCAT.PWY..fucose.degradation	rs1940965	11	105765861	C	A	-0.138755	0.0310613	0.084563	7.92785e-06	7738
180	FUCCAT.PWY..fucose.degradation	rs13336538	16	25910765	G	A	0.0912246	0.0200654	0.244732	5.45786e-06	7738
181	FUC.RHAMCAT.PWY..superpathway.of.fucose.and.rhamnose.degradation	rs77474207	6	18010573	G	A	-0.198637	0.0410775	0.0998954	1.32701e-06	7738
182	FUC.RHAMCAT.PWY..superpathway.of.fucose.and.rhamnose.degradation	rs4711791	6	44598555	A	G	-0.131441	0.0266352	0.311064	8.02047e-07	7738
183	FUC.RHAMCAT.PWY..superpathway.of.fucose.and.rhamnose.degradation	rs17729512	8	89306002	G	A	0.204838	0.0461462	0.0721954	9.04233e-06	7738
184	FUC.RHAMCAT.PWY..superpathway.of.fucose.and.rhamnose.degradation	rs2514587	8	119599692	A	G	0.114772	0.02552	0.626008	6.88038e-06	7738
185	FUC.RHAMCAT.PWY..superpathway.of.fucose.and.rhamnose.degradation	rs7937701	11	72832677	G	A	-0.120752	0.024402	0.499312	7.48047e-07	7738
186	FUC.RHAMCAT.PWY..superpathway.of.fucose.and.rhamnose.degradation	rs2420129	13	26905886	A	C	-0.193205	0.043613	0.919003	9.42368e-06	7738
187	FUC.RHAMCAT.PWY..superpathway.of.fucose.and.rhamnose.degradation	rs9542995	13	73110324	A	G	-0.171703	0.0355509	0.286838	1.36672e-06	7738
188	FUC.RHAMCAT.PWY..superpathway.of.fucose.and.rhamnose.degradation	rs7222065	17	69316511	T	C	-0.208307	0.0432142	0.0927288	1.43309e-06	7738
189	GALACTARDEG.PWY..D.galactarate.degradation.I	rs1366424	2	40410302	A	G	0.185118	0.0419062	0.134736	9.98745e-06	7738
190	GALACTARDEG.PWY..D.galactarate.degradation.I	rs9288803	3	105132008	C	T	-0.138405	0.0294732	0.404818	2.65371e-06	7738
191	GALACTARDEG.PWY..D.galactarate.degradation.I	rs6916769	6	76702518	G	T	-0.142408	0.0314154	0.298281	5.81401e-06	7738
192	GALACTARDEG.PWY..D.galactarate.degradation.I	rs146624623	7	152484862	G	A	-0.223714	0.0504934	0.10064	9.39928e-06	7738
193	GALACTARDEG.PWY..D.galactarate.degradation.I	rs11784069	8	2119582	G	T	-0.132133	0.0289932	0.374684	5.17938e-06	7738
194	GALACTARDEG.PWY..D.galactarate.degradation.I	rs7461966	8	88741064	G	C	0.196781	0.0439708	0.117127	7.63195e-06	7738
195	GALACTARDEG.PWY..D.galactarate.degradation.I	rs117047298	11	58122988	A	T	0.196059	0.0400752	0.159337	9.9668e-07	7738
196	GALACT.GLUCUROCAT.PWY..superpathway.of.hexuronide.and.hexuronate.degradation	rs1273560	3	197551040	G	A	0.0928482	0.0207781	0.233308	7.87459e-06	7738
197	GALACT.GLUCUROCAT.PWY..superpathway.of.hexuronide.and.hexuronate.degradation	rs2972891	5	18234329	G	A	0.0723683	0.0161718	0.516623	7.64187e-06	7738
198	GALACT.GLUCUROCAT.PWY..superpathway.of.hexuronide.and.hexuronate.degradation	rs4472353	6	96078826	C	T	0.0987951	0.0213109	0.822923	3.55389e-06	7738
199	GALACT.GLUCUROCAT.PWY..superpathway.of.hexuronide.and.hexuronate.degradation	rs12859492	13	71905552	C	T	0.0832796	0.0178178	0.30745	2.95463e-06	7738
200	GALACT.GLUCUROCAT.PWY..superpathway.of.hexuronide.and.hexuronate.degradation	rs920917	15	58688478	C	A	0.110506	0.0239977	0.134139	4.12785e-06	7738
201	GALACT.GLUCUROCAT.PWY..superpathway.of.hexuronide.and.hexuronate.degradation	rs7182175	15	98902733	T	A	-0.0838417	0.0183223	0.73131	4.74081e-06	7738
202	GALACT.GLUCUROCAT.PWY..superpathway.of.hexuronide.and.hexuronate.degradation	rs8079753	17	59552449	A	G	0.0964075	0.0192844	0.24166	5.75558e-07	7738
203	GALACT.GLUCUROCAT.PWY..superpathway.of.hexuronide.and.hexuronate.degradation	rs6065218	20	38862775	G	A	0.122387	0.0260522	0.148047	2.63037e-06	7738
204	GALACT.GLUCUROCAT.PWY..superpathway.of.hexuronide.and.hexuronate.degradation	rs79676117	20	50415961	C	A	-0.171166	0.0373321	0.0501703	4.54055e-06	7738
205	GALACT.GLUCUROCAT.PWY..superpathway.of.hexuronide.and.hexuronate.degradation	rs56210724	21	16270327	C	T	0.131657	0.0293572	0.093528	7.30294e-06	7738
206	GALACT.GLUCUROCAT.PWY..superpathway.of.hexuronide.and.hexuronate.degradation	rs5756419	22	37346295	A	T	0.0844728	0.0178876	0.293243	2.33058e-06	7738
207	GALACTUROCAT.PWY..D.galacturonate.degradation.I	rs1827616	5	18235176	C	T	0.07341	0.0161052	0.507147	5.16043e-06	7738
208	GALACTUROCAT.PWY..D.galacturonate.degradation.I	rs4472353	6	96078826	C	T	0.0973552	0.0212612	0.822923	4.6718e-06	7738
209	GALACTUROCAT.PWY..D.galacturonate.degradation.I	rs12191883	6	124153278	C	T	0.0832945	0.0180977	0.476724	4.1748e-06	7738
210	GALACTUROCAT.PWY..D.galacturonate.degradation.I	rs2634527	8	59499389	C	T	-0.0750373	0.0167956	0.498505	7.90701e-06	7738
211	GALACTUROCAT.PWY..D.galacturonate.degradation.I	rs7872938	9	73177503	A	G	-0.0725357	0.0161592	0.551324	7.16238e-06	7738
212	GALACTUROCAT.PWY..D.galacturonate.degradation.I	rs12415307	10	103076252	G	A	-0.0898982	0.0183857	0.289443	1.01056e-06	7738
213	GALACTUROCAT.PWY..D.galacturonate.degradation.I	rs7182175	15	98902733	T	A	-0.0855231	0.0182795	0.73131	2.88811e-06	7738
214	GALACTUROCAT.PWY..D.galacturonate.degradation.I	rs8080416	17	59552338	C	T	0.0876717	0.0187876	0.255869	3.0641e-06	7738
215	GALACTUROCAT.PWY..D.galacturonate.degradation.I	rs1716276	19	49744995	T	A	0.0929155	0.0200474	0.791531	3.57302e-06	7738
216	GLCMANNANAUT.PWY..superpathway.of.N.acetylglucosamine..N.acetylmannosamine.and.N.acetylneuraminate.degradation	rs1770803	1	43441125	T	A	-0.0778079	0.0163712	0.441319	2.00682e-06	7738
217	GLCMANNANAUT.PWY..superpathway.of.N.acetylglucosamine..N.acetylmannosamine.and.N.acetylneuraminate.degradation	rs11211643	2	1402588	G	A	0.0831748	0.0163098	0.51565	3.40246e-07	7738
218	GLCMANNANAUT.PWY..superpathway.of.N.acetylglucosamine..N.acetylmannosamine.and.N.acetylneuraminate.degradation	rs13003991	2	65772956	G	C	0.0758458	0.0164963	0.606803	4.27087e-06	7738
219	GLCMANNANAUT.PWY..superpathway.of.N.acetylglucosamine..N.acetylmannosamine.and.N.acetylneuraminate.degradation	rs9445542	6	66122057	T	C	-0.116241	0.0244585	0.126577	2.00818e-06	7738
220	GLCMANNANAUT.PWY..superpathway.of.N.acetylglucosamine..N.acetylmannosamine.and.N.acetylneuraminate.degradation	rs13193692	6	126079932	T	G	0.085911	0.0193355	0.230994	8.86446e-06	7738
221	GLCMANNANAUT.PWY..superpathway.of.N.acetylglucosamine..N.acetylmannosamine.and.N.acetylneuraminate.degradation	rs2467707	8	25541866	C	T	0.121636	0.0256176	0.890023	2.05304e-06	7738
222	GLCMANNANAUT.PWY..superpathway.of.N.acetylglucosamine..N.acetylmannosamine.and.N.acetylneuraminate.degradation	rs2634527	8	59499389	C	T	-0.0756236	0.0167962	0.498505	6.71813e-06	7738
223	GLCMANNANAUT.PWY..superpathway.of.N.acetylglucosamine..N.acetylmannosamine.and.N.acetylneuraminate.degradation	rs74949229	10	9526946	A	G	-0.144988	0.0283792	0.0938701	3.23965e-07	7738
224	GLCMANNANAUT.PWY..superpathway.of.N.acetylglucosamine..N.acetylmannosamine.and.N.acetylneuraminate.degradation	rs75967282	17	59520438	C	G	-0.18223	0.0378294	0.0513866	1.4562e-06	7738
225	GLCMANNANAUT.PWY..superpathway.of.N.acetylglucosamine..N.acetylmannosamine.and.N.acetylneuraminate.degradation	rs67763506	17	59557892	G	C	0.0964672	0.0211114	0.178172	4.89044e-06	7738
226	GLCMANNANAUT.PWY..superpathway.of.N.acetylglucosamine..N.acetylmannosamine.and.N.acetylneuraminate.degradation	rs5756419	22	37346295	A	T	0.0829004	0.0178465	0.293243	3.39787e-06	7738
227	GLUCARDEG.PWY..D.glucarate.degradation.I	rs4557268	4	39013264	T	A	-0.153813	0.0345757	0.763887	8.64303e-06	7738
228	GLUCARDEG.PWY..D.glucarate.degradation.I	rs79950843	11	33332456	G	C	0.282755	0.0614621	0.0652969	4.21532e-06	7738
229	GLUCARDEG.PWY..D.glucarate.degradation.I	rs2236141	22	29137870	T	C	0.19862	0.0422383	0.125015	2.57163e-06	7738
230	GLUCONEO.PWY..gluconeogenesis.I	rs75506401	3	71038802	C	T	-0.150857	0.0326449	0.0687763	3.81601e-06	7738
231	GLUCONEO.PWY..gluconeogenesis.I	rs10866460	4	59288104	T	C	-0.0846938	0.0168551	0.393209	5.03894e-07	7738
232	GLUCONEO.PWY..gluconeogenesis.I	rs77004407	14	32115228	A	C	0.1793	0.036777	0.0531697	1.08633e-06	7738
233	GLUCONEO.PWY..gluconeogenesis.I	rs117665320	19	35175877	A	G	-0.19331	0.0361138	0.0631703	8.66026e-08	7738
234	GLUCOSE1PMETAB.PWY..glucose.and.glucose.1.phosphate.degradation	rs13403023	2	105798717	C	G	-0.130473	0.0274844	0.222549	2.06279e-06	7738
235	GLUCOSE1PMETAB.PWY..glucose.and.glucose.1.phosphate.degradation	rs2723521	7	17813651	C	T	0.115642	0.0239472	0.630932	1.37194e-06	7738
236	GLUCOSE1PMETAB.PWY..glucose.and.glucose.1.phosphate.degradation	rs2449502	8	98799918	T	G	0.153883	0.0333731	0.14791	4.00766e-06	7738
237	GLUCOSE1PMETAB.PWY..glucose.and.glucose.1.phosphate.degradation	rs72700025	9	24049517	A	G	0.172204	0.0370412	0.106642	3.33583e-06	7738
238	GLUCOSE1PMETAB.PWY..glucose.and.glucose.1.phosphate.degradation	rs4747915	10	11518095	A	T	0.111955	0.0247343	0.330399	6.00218e-06	7738
239	GLUCOSE1PMETAB.PWY..glucose.and.glucose.1.phosphate.degradation	rs1250593	10	80995556	A	G	0.111221	0.0246672	0.691906	6.51703e-06	7738
240	GLUCOSE1PMETAB.PWY..glucose.and.glucose.1.phosphate.degradation	rs17097518	12	47434141	G	A	0.193953	0.0436641	0.0766726	8.91586e-06	7738
241	GLUCOSE1PMETAB.PWY..glucose.and.glucose.1.phosphate.degradation	rs76562182	13	109232185	A	G	-0.203736	0.0451874	0.0693061	6.52293e-06	7738
242	GLUCOSE1PMETAB.PWY..glucose.and.glucose.1.phosphate.degradation	rs1757700	20	62140179	T	C	-0.179031	0.0399594	0.878737	7.45342e-06	7738
243	GLYCOCAT.PWY..glycogen.degradation.I..bacterial.	rs115001375	1	83018726	C	T	-0.175844	0.0352956	0.0755566	6.29156e-07	7738
244	GLYCOCAT.PWY..glycogen.degradation.I..bacterial.	rs10170790	2	5515545	T	C	-0.0855325	0.019134	0.552267	7.81543e-06	7738
245	GLYCOCAT.PWY..glycogen.degradation.I..bacterial.	rs2056101	2	11209820	T	C	0.0909124	0.0188903	0.535799	1.48952e-06	7738
246	GLYCOCAT.PWY..glycogen.degradation.I..bacterial.	rs35296932	3	41049101	G	A	-0.102628	0.0223393	0.242946	4.34681e-06	7738
247	GLYCOCAT.PWY..glycogen.degradation.I..bacterial.	rs59657730	6	46422725	G	A	0.110105	0.0199672	0.559955	3.50158e-08	7738
248	GLYCOCAT.PWY..glycogen.degradation.I..bacterial.	rs41474647	12	125549956	T	C	0.127405	0.0271228	0.136106	2.63584e-06	7738
249	GLYCOCAT.PWY..glycogen.degradation.I..bacterial.	rs1576166	13	110188241	T	C	0.0903842	0.0201903	0.560505	7.5832e-06	7738
250	GLYCOCAT.PWY..glycogen.degradation.I..bacterial.	rs35902953	15	100673069	C	T	-0.110677	0.0246929	0.176468	7.38925e-06	7738
251	GLYCOCAT.PWY..glycogen.degradation.I..bacterial.	rs978052	19	31508146	T	A	0.14247	0.0316872	0.104279	6.91966e-06	7738
252	GLYCOCAT.PWY..glycogen.degradation.I..bacterial.	rs35098678	21	47490232	G	T	-0.116245	0.0261238	0.170274	8.59622e-06	7738
253	GLYCOCAT.PWY..glycogen.degradation.I..bacterial.	rs738153	22	27525638	T	A	0.187256	0.0422665	0.0581388	9.40765e-06	7738
254	GLYCOGENSYNTH.PWY..glycogen.biosynthesis.I..from.ADP.D.Glucose.	rs61295363	1	90382950	A	T	0.156802	0.0329529	0.0652665	1.95175e-06	7738
255	GLYCOGENSYNTH.PWY..glycogen.biosynthesis.I..from.ADP.D.Glucose.	rs10460443	2	241089267	A	G	0.10428	0.0224112	0.789414	3.2707e-06	7738
256	GLYCOGENSYNTH.PWY..glycogen.biosynthesis.I..from.ADP.D.Glucose.	rs115668747	3	154907433	G	T	-0.169625	0.037591	0.0571408	6.41062e-06	7738
257	GLYCOGENSYNTH.PWY..glycogen.biosynthesis.I..from.ADP.D.Glucose.	rs297276	4	27647164	T	G	0.0740137	0.0167416	0.364924	9.8271e-06	7738
258	GLYCOGENSYNTH.PWY..glycogen.biosynthesis.I..from.ADP.D.Glucose.	rs2064592	6	56474519	T	G	-0.0742577	0.0166735	0.632553	8.44314e-06	7738
259	GLYCOGENSYNTH.PWY..glycogen.biosynthesis.I..from.ADP.D.Glucose.	rs2452966	6	92737578	T	C	0.078063	0.0172351	0.66551	5.91821e-06	7738
260	GLYCOGENSYNTH.PWY..glycogen.biosynthesis.I..from.ADP.D.Glucose.	rs17746902	8	22491980	T	G	-0.0880821	0.0172082	0.660202	3.07815e-07	7738
261	GLYCOGENSYNTH.PWY..glycogen.biosynthesis.I..from.ADP.D.Glucose.	rs4759294	12	54152627	C	G	-0.0764665	0.0165573	0.421776	3.86899e-06	7738
262	GLYCOGENSYNTH.PWY..glycogen.biosynthesis.I..from.ADP.D.Glucose.	rs7206354	16	54730864	C	A	0.0784659	0.0174082	0.343727	6.56234e-06	7738
263	GLYCOGENSYNTH.PWY..glycogen.biosynthesis.I..from.ADP.D.Glucose.	rs4530151	16	77972468	C	T	-0.0775274	0.0171934	0.558291	6.50918e-06	7738
264	GLYCOGENSYNTH.PWY..glycogen.biosynthesis.I..from.ADP.D.Glucose.	rs10514997	17	50299021	T	C	-0.15594	0.0350463	0.0567666	8.60516e-06	7738
265	GLYCOGENSYNTH.PWY..glycogen.biosynthesis.I..from.ADP.D.Glucose.	rs2698174	18	68746110	A	G	0.162424	0.0362775	0.945871	7.56055e-06	7738
266	GLYCOL.GLYOXDEG.PWY..superpathway.of.glycol.metabolism.and.degradation	rs61802172	1	86548669	A	G	0.18177	0.0400524	0.149788	5.67067e-06	7738
267	GLYCOL.GLYOXDEG.PWY..superpathway.of.glycol.metabolism.and.degradation	rs10166293	2	52005010	A	G	0.130987	0.02854	0.451165	4.44109e-06	7738
268	GLYCOL.GLYOXDEG.PWY..superpathway.of.glycol.metabolism.and.degradation	rs72943027	2	105870734	G	T	0.189798	0.0429028	0.134399	9.69348e-06	7738
269	GLYCOL.GLYOXDEG.PWY..superpathway.of.glycol.metabolism.and.degradation	rs72822615	5	167742383	T	C	0.183866	0.0372448	0.172729	7.94547e-07	7738
270	GLYCOL.GLYOXDEG.PWY..superpathway.of.glycol.metabolism.and.degradation	rs2327909	6	15744768	C	T	-0.140188	0.0305659	0.308441	4.50935e-06	7738
271	GLYCOL.GLYOXDEG.PWY..superpathway.of.glycol.metabolism.and.degradation	rs7776094	6	83611916	A	C	-0.242195	0.0536335	0.0742795	6.30951e-06	7738
272	GLYCOL.GLYOXDEG.PWY..superpathway.of.glycol.metabolism.and.degradation	rs2514587	8	119599692	A	G	0.133181	0.0298082	0.629148	7.89783e-06	7738
273	GLYCOL.GLYOXDEG.PWY..superpathway.of.glycol.metabolism.and.degradation	rs3781339	10	105428152	T	C	0.166232	0.0362705	0.187134	4.58109e-06	7738
274	GLYCOL.GLYOXDEG.PWY..superpathway.of.glycol.metabolism.and.degradation	rs61861701	10	112365004	G	A	0.159157	0.0335114	0.257808	2.04087e-06	7738
275	GLYCOL.GLYOXDEG.PWY..superpathway.of.glycol.metabolism.and.degradation	rs73083939	12	28419073	A	C	0.275533	0.0607626	0.0598326	5.77165e-06	7738
276	GLYCOL.GLYOXDEG.PWY..superpathway.of.glycol.metabolism.and.degradation	rs4332610	12	71280849	A	G	-0.124159	0.027764	0.514629	7.75096e-06	7738
277	GLYCOL.GLYOXDEG.PWY..superpathway.of.glycol.metabolism.and.degradation	rs73024197	19	30163014	A	C	-0.210026	0.0444604	0.116768	2.31376e-06	7738
278	GOLPDLCAT.PWY..superpathway.of.glycerol.degradation.to.1.3.propanediol	rs4024642	3	23911262	C	A	0.111836	0.0247258	0.720903	6.09537e-06	7738
279	GOLPDLCAT.PWY..superpathway.of.glycerol.degradation.to.1.3.propanediol	rs16851440	3	105404031	C	T	-0.0995905	0.0222116	0.562248	7.33552e-06	7738
280	GOLPDLCAT.PWY..superpathway.of.glycerol.degradation.to.1.3.propanediol	rs34039849	5	129576960	A	G	0.169988	0.0383437	0.0923128	9.28145e-06	7738
281	GOLPDLCAT.PWY..superpathway.of.glycerol.degradation.to.1.3.propanediol	rs13214578	6	43701873	C	T	0.136275	0.0292969	0.829373	3.2947e-06	7738
282	GOLPDLCAT.PWY..superpathway.of.glycerol.degradation.to.1.3.propanediol	rs12698863	7	69634238	A	T	-0.136533	0.0304116	0.154424	7.13883e-06	7738
283	GOLPDLCAT.PWY..superpathway.of.glycerol.degradation.to.1.3.propanediol	rs10814610	9	3781877	T	C	-0.164834	0.033329	0.151425	7.58903e-07	7738
284	GOLPDLCAT.PWY..superpathway.of.glycerol.degradation.to.1.3.propanediol	rs61861334	10	105967175	C	T	-0.147413	0.0316697	0.16831	3.24452e-06	7738
285	GOLPDLCAT.PWY..superpathway.of.glycerol.degradation.to.1.3.propanediol	rs7302060	12	56829092	C	T	-0.0995836	0.0223424	0.387103	8.3052e-06	7738
286	GOLPDLCAT.PWY..superpathway.of.glycerol.degradation.to.1.3.propanediol	rs9939420	16	12099967	G	A	-0.181884	0.0405889	0.0825379	7.42518e-06	7738
287	GOLPDLCAT.PWY..superpathway.of.glycerol.degradation.to.1.3.propanediol	rs4302037	16	25486225	T	C	0.105	0.02272	0.537511	3.8101e-06	7738
288	GOLPDLCAT.PWY..superpathway.of.glycerol.degradation.to.1.3.propanediol	rs72829113	17	41181835	T	C	-0.116136	0.0234953	0.345764	7.69532e-07	7738
289	GOLPDLCAT.PWY..superpathway.of.glycerol.degradation.to.1.3.propanediol	rs9957998	18	5294186	G	A	0.102662	0.0221672	0.444744	3.63422e-06	7738
290	GOLPDLCAT.PWY..superpathway.of.glycerol.degradation.to.1.3.propanediol	rs57224868	18	11878787	A	G	0.120247	0.0270269	0.780381	8.62085e-06	7738
291	GOLPDLCAT.PWY..superpathway.of.glycerol.degradation.to.1.3.propanediol	rs5998901	22	33777259	C	T	0.160175	0.0325027	0.136341	8.30532e-07	7738
292	HEMESYN2.PWY..heme.biosynthesis.II..anaerobic.	rs61775945	1	63105389	T	C	0.153936	0.0330242	0.070895	3.14216e-06	7738
293	HEMESYN2.PWY..heme.biosynthesis.II..anaerobic.	rs62104460	2	2881088	T	C	0.132019	0.0280991	0.100914	2.623e-06	7738
294	HEMESYN2.PWY..heme.biosynthesis.II..anaerobic.	rs9865200	3	4595660	G	C	0.092737	0.0209477	0.805664	9.55157e-06	7738
295	HEMESYN2.PWY..heme.biosynthesis.II..anaerobic.	rs11916439	3	116990217	T	C	0.0790409	0.0176888	0.30394	7.87993e-06	7738
296	HEMESYN2.PWY..heme.biosynthesis.II..anaerobic.	rs1679174	3	138179843	C	T	-0.0908743	0.0205552	0.802993	9.82479e-06	7738
297	HEMESYN2.PWY..heme.biosynthesis.II..anaerobic.	rs10520466	4	182072085	C	T	0.135971	0.0307593	0.077256	9.84786e-06	7738
298	HEMESYN2.PWY..heme.biosynthesis.II..anaerobic.	rs169651	5	73405859	A	G	-0.0767839	0.0165063	0.438577	3.2905e-06	7738
299	HEMESYN2.PWY..heme.biosynthesis.II..anaerobic.	rs211508	5	73687858	G	C	-0.0911261	0.0195983	0.228632	3.32437e-06	7738
300	HEMESYN2.PWY..heme.biosynthesis.II..anaerobic.	rs1596848	11	25038279	A	G	-0.0782205	0.0164145	0.455036	1.88542e-06	7738
301	HEMESYN2.PWY..heme.biosynthesis.II..anaerobic.	rs10765619	11	93382017	G	A	0.0775765	0.0165905	0.410443	2.92589e-06	7738
302	HEMESYN2.PWY..heme.biosynthesis.II..anaerobic.	rs10423929	19	49336563	T	C	-0.0942771	0.0208513	0.241406	6.14337e-06	7738
303	HEMESYN2.PWY..heme.biosynthesis.II..anaerobic.	rs4810354	20	40986511	A	G	-0.08765	0.0189889	0.727368	3.91464e-06	7738
304	HEMESYN2.PWY..heme.biosynthesis.II..anaerobic.	rs2096694	21	35371782	T	C	0.0831726	0.0178355	0.297591	3.1114e-06	7738
305	HEMESYN2.PWY..heme.biosynthesis.II..anaerobic.	rs713716	22	46871094	A	G	-0.0864109	0.0187812	0.251488	4.20595e-06	7738
306	HEXITOLDEGSUPER.PWY..superpathway.of.hexitol.degradation..bacteria.	rs55920379	1	182087085	G	A	-0.165347	0.0350184	0.0677707	2.33874e-06	7738
307	HEXITOLDEGSUPER.PWY..superpathway.of.hexitol.degradation..bacteria.	rs4400672	1	202675394	C	T	-0.0818249	0.0179244	0.321899	4.99503e-06	7738
308	HEXITOLDEGSUPER.PWY..superpathway.of.hexitol.degradation..bacteria.	rs76367474	3	5061871	A	T	0.172732	0.0382502	0.0605027	6.30681e-06	7738
309	HEXITOLDEGSUPER.PWY..superpathway.of.hexitol.degradation..bacteria.	rs1479994	3	22121445	C	G	0.0819165	0.018018	0.296866	5.45814e-06	7738
310	HEXITOLDEGSUPER.PWY..superpathway.of.hexitol.degradation..bacteria.	rs73099859	3	77476968	G	A	-0.158737	0.0331685	0.0727707	1.70325e-06	7738
311	HEXITOLDEGSUPER.PWY..superpathway.of.hexitol.degradation..bacteria.	rs13129779	4	169726027	T	C	0.0732744	0.0164733	0.491405	8.66435e-06	7738
312	HEXITOLDEGSUPER.PWY..superpathway.of.hexitol.degradation..bacteria.	rs532436	9	136149830	A	G	0.111866	0.02158	0.177259	2.17443e-07	7738
313	HEXITOLDEGSUPER.PWY..superpathway.of.hexitol.degradation..bacteria.	rs79035992	13	76403224	A	G	0.162906	0.0354128	0.0562931	4.22101e-06	7738
314	HEXITOLDEGSUPER.PWY..superpathway.of.hexitol.degradation..bacteria.	rs9516950	13	98149866	A	G	-0.15886	0.0356407	0.057972	8.30195e-06	7738
315	HEXITOLDEGSUPER.PWY..superpathway.of.hexitol.degradation..bacteria.	rs2208125	20	14523969	G	A	0.0774429	0.0168241	0.375845	4.16245e-06	7738
316	HISDEG.PWY..L.histidine.degradation.I	rs12137024	1	95409858	A	G	0.118929	0.0215732	0.169299	3.53134e-08	7738
317	HISDEG.PWY..L.histidine.degradation.I	rs13010502	2	3524216	T	A	-0.139759	0.0315398	0.927338	9.3711e-06	7738
318	HISDEG.PWY..L.histidine.degradation.I	rs6783574	3	30775466	G	T	0.0782697	0.0166922	0.389025	2.74539e-06	7738
319	HISDEG.PWY..L.histidine.degradation.I	rs1501270	4	105011169	A	C	0.0905245	0.0187611	0.253443	1.39919e-06	7738
320	HISDEG.PWY..L.histidine.degradation.I	rs11948304	5	14111048	A	G	0.0846347	0.0182383	0.27158	3.47585e-06	7738
321	HISDEG.PWY..L.histidine.degradation.I	rs17613381	6	32622130	T	C	-0.0877434	0.0184824	0.394205	2.06051e-06	7738
322	HISDEG.PWY..L.histidine.degradation.I	rs76864278	8	14672692	G	T	-0.0838791	0.0185589	0.271007	6.19504e-06	7738
323	HISDEG.PWY..L.histidine.degradation.I	rs2175835	8	29275779	C	T	-0.145776	0.0317273	0.0867975	4.33468e-06	7738
324	HISDEG.PWY..L.histidine.degradation.I	rs77982223	9	133536170	G	C	0.120951	0.0266922	0.105957	5.86194e-06	7738
325	HISDEG.PWY..L.histidine.degradation.I	rs11818856	10	14094653	C	G	-0.0807259	0.0165147	0.549486	1.01802e-06	7738
326	HISDEG.PWY..L.histidine.degradation.I	rs1339631	10	107789712	T	A	-0.0737127	0.0165571	0.449921	8.50583e-06	7738
327	HISDEG.PWY..L.histidine.degradation.I	rs144371117	14	80077900	A	G	-0.165831	0.0374651	0.0616052	9.58737e-06	7738
328	HISDEG.PWY..L.histidine.degradation.I	rs3095927	19	6810484	C	G	0.158716	0.032277	0.105458	8.77502e-07	7738
329	HISTSYN.PWY..L.histidine.biosynthesis	rs78778914	1	150449701	C	T	0.211625	0.0386425	0.0527473	4.33878e-08	7738
330	HISTSYN.PWY..L.histidine.biosynthesis	rs10005886	4	155007625	G	T	0.13034	0.0284145	0.0920829	4.49476e-06	7738
331	HISTSYN.PWY..L.histidine.biosynthesis	rs12153246	5	90421498	C	T	0.0875854	0.0196896	0.766015	8.65542e-06	7738
332	HISTSYN.PWY..L.histidine.biosynthesis	rs6883971	5	171336723	A	G	-0.0732918	0.0161665	0.500646	5.7996e-06	7738
333	HISTSYN.PWY..L.histidine.biosynthesis	rs12098656	10	53364281	C	T	-0.170832	0.036039	0.0596567	2.135e-06	7738
334	HISTSYN.PWY..L.histidine.biosynthesis	rs10772275	12	10563592	C	T	-0.0758565	0.016285	0.454918	3.1919e-06	7738
335	HISTSYN.PWY..L.histidine.biosynthesis	rs72690382	14	24331342	G	T	-0.11284	0.0249271	0.11954	5.988e-06	7738
336	HISTSYN.PWY..L.histidine.biosynthesis	rs7145596	14	29213100	T	C	-0.138166	0.0293574	0.0823276	2.52198e-06	7738
337	HISTSYN.PWY..L.histidine.biosynthesis	rs10143187	14	104781066	T	C	0.0939712	0.0209327	0.231992	7.14857e-06	7738
338	HISTSYN.PWY..L.histidine.biosynthesis	rs11085939	19	15127442	T	C	-0.0794314	0.0174439	0.316945	5.27512e-06	7738
339	HOMOSER.METSYN.PWY..L.methionine.biosynthesis.I	rs17048278	1	218776958	G	A	-0.0802747	0.017234	0.34117	3.19399e-06	7738
340	HOMOSER.METSYN.PWY..L.methionine.biosynthesis.I	rs12713418	2	60537127	C	G	0.0736122	0.0166386	0.576142	9.68073e-06	7738
341	HOMOSER.METSYN.PWY..L.methionine.biosynthesis.I	rs1348931	3	63084630	T	G	-0.0747997	0.0169278	0.368945	9.92741e-06	7738
342	HOMOSER.METSYN.PWY..L.methionine.biosynthesis.I	rs4959131	6	1409959	T	C	0.113823	0.0257369	0.144531	9.75387e-06	7738
343	HOMOSER.METSYN.PWY..L.methionine.biosynthesis.I	rs6913228	6	135504050	C	A	0.0811434	0.0178159	0.321372	5.25007e-06	7738
344	HOMOSER.METSYN.PWY..L.methionine.biosynthesis.I	rs112102053	9	115974721	A	G	0.110645	0.0245293	0.131702	6.45989e-06	7738
345	HOMOSER.METSYN.PWY..L.methionine.biosynthesis.I	rs10840754	12	17724075	A	T	0.139919	0.0307321	0.080491	5.2918e-06	7738
346	HOMOSER.METSYN.PWY..L.methionine.biosynthesis.I	rs61945524	13	34300469	T	C	-0.0888739	0.0182976	0.299793	1.19091e-06	7738
347	HOMOSER.METSYN.PWY..L.methionine.biosynthesis.I	rs61994705	15	25080892	G	C	-0.0848608	0.0168171	0.39267	4.50924e-07	7738
348	HOMOSER.METSYN.PWY..L.methionine.biosynthesis.I	rs4802635	19	50401320	G	A	0.0729186	0.0163449	0.5517	8.14852e-06	7738
349	HSERMETANA.PWY..L.methionine.biosynthesis.III	rs157871	1	165391382	G	A	-0.112897	0.0251304	0.113871	7.04097e-06	7738
350	HSERMETANA.PWY..L.methionine.biosynthesis.III	rs1073201	2	11223628	G	A	-0.0756412	0.0165006	0.485935	4.55845e-06	7738
351	HSERMETANA.PWY..L.methionine.biosynthesis.III	rs36107535	3	143845688	T	C	-0.0933045	0.0186972	0.244568	6.02858e-07	7738
352	HSERMETANA.PWY..L.methionine.biosynthesis.III	rs10447306	5	177738165	G	C	0.13798	0.0310637	0.0731812	8.91922e-06	7738
353	HSERMETANA.PWY..L.methionine.biosynthesis.III	rs2007950	6	43049461	G	A	0.0741464	0.0165927	0.622835	7.87318e-06	7738
354	HSERMETANA.PWY..L.methionine.biosynthesis.III	rs113884393	7	155082494	G	C	0.168368	0.03564	0.0567687	2.31114e-06	7738
355	HSERMETANA.PWY..L.methionine.biosynthesis.III	rs117005086	9	7870283	G	C	-0.175176	0.0357139	0.0714832	9.34417e-07	7738
356	HSERMETANA.PWY..L.methionine.biosynthesis.III	rs10882802	10	98251214	G	A	0.116194	0.025124	0.885574	3.74891e-06	7738
357	HSERMETANA.PWY..L.methionine.biosynthesis.III	rs112704675	12	21498926	T	C	0.137352	0.0293118	0.0839629	2.78748e-06	7738
358	HSERMETANA.PWY..L.methionine.biosynthesis.III	rs537576	16	5461604	T	C	-0.0870158	0.0196839	0.228849	9.84004e-06	7738
359	HSERMETANA.PWY..L.methionine.biosynthesis.III	rs2304958	17	959515	G	A	-0.0800054	0.0170991	0.665235	2.88387e-06	7738
360	HSERMETANA.PWY..L.methionine.biosynthesis.III	rs735254	18	13377128	G	A	-0.0841755	0.0177961	0.679164	2.24509e-06	7738
361	HSERMETANA.PWY..L.methionine.biosynthesis.III	rs12455185	18	61019692	T	C	0.0810826	0.0175717	0.694565	3.94241e-06	7738
362	HSERMETANA.PWY..L.methionine.biosynthesis.III	rs10402683	19	49437365	C	G	0.119826	0.0263689	0.142733	5.51458e-06	7738
363	HSERMETANA.PWY..L.methionine.biosynthesis.III	rs76383640	19	50696248	A	G	0.159693	0.0305452	0.0801085	1.71281e-07	7738
364	HSERMETANA.PWY..L.methionine.biosynthesis.III	rs2869014	20	38118302	A	G	-0.120324	0.0262563	0.103713	4.59115e-06	7738
365	HSERMETANA.PWY..L.methionine.biosynthesis.III	rs409480	21	37159147	G	C	-0.0795352	0.017716	0.715188	7.14091e-06	7738
366	ILEUSYN.PWY..L.isoleucine.biosynthesis.I..from.threonine.	rs622016	3	174407497	C	G	0.0733249	0.0164584	0.479785	8.38316e-06	7738
367	ILEUSYN.PWY..L.isoleucine.biosynthesis.I..from.threonine.	rs28542462	4	3885218	C	T	0.0982763	0.02159	0.301778	5.31539e-06	7738
368	ILEUSYN.PWY..L.isoleucine.biosynthesis.I..from.threonine.	rs330943	8	9021026	A	G	0.0857583	0.0174395	0.313932	8.7666e-07	7738
369	ILEUSYN.PWY..L.isoleucine.biosynthesis.I..from.threonine.	rs2704240	8	97618681	G	T	-0.0726385	0.0161263	0.503827	6.65752e-06	7738
370	ILEUSYN.PWY..L.isoleucine.biosynthesis.I..from.threonine.	rs11007911	10	19264214	A	G	-0.137289	0.0308286	0.0796781	8.45559e-06	7738
371	ILEUSYN.PWY..L.isoleucine.biosynthesis.I..from.threonine.	rs681822	11	79622779	T	A	0.0782854	0.0164378	0.408038	1.91195e-06	7738
372	ILEUSYN.PWY..L.isoleucine.biosynthesis.I..from.threonine.	rs9324123	15	25061795	G	A	0.083808	0.0185794	0.74863	6.45806e-06	7738
373	ILEUSYN.PWY..L.isoleucine.biosynthesis.I..from.threonine.	rs163056	18	24514714	C	T	0.0715464	0.0159612	0.518416	7.37666e-06	7738
374	ILEUSYN.PWY..L.isoleucine.biosynthesis.I..from.threonine.	rs5752622	22	28113103	G	A	-0.0906364	0.0201528	0.798232	6.87687e-06	7738
375	KDO.NAGLIPASYN.PWY..superpathway.of..Kdo.2.lipid.A.biosynthesis	rs736348	6	36751245	A	G	-0.186202	0.0408798	0.187631	5.24174e-06	7738
376	KDO.NAGLIPASYN.PWY..superpathway.of..Kdo.2.lipid.A.biosynthesis	rs12056629	8	17860863	C	T	0.220994	0.0437964	0.162447	4.51311e-07	7738
377	KDO.NAGLIPASYN.PWY..superpathway.of..Kdo.2.lipid.A.biosynthesis	rs17153829	10	13780553	T	C	0.289462	0.0620549	0.0718029	3.09194e-06	7738
378	KDO.NAGLIPASYN.PWY..superpathway.of..Kdo.2.lipid.A.biosynthesis	rs4924305	15	39159349	A	G	0.194748	0.0438377	0.596831	8.89255e-06	7738
379	KDO.NAGLIPASYN.PWY..superpathway.of..Kdo.2.lipid.A.biosynthesis	rs11652627	17	1119970	C	G	-0.146833	0.0324454	0.532292	6.02452e-06	7738
380	KDO.NAGLIPASYN.PWY..superpathway.of..Kdo.2.lipid.A.biosynthesis	rs68108910	18	3057753	C	T	-0.265311	0.056847	0.0856918	3.05468e-06	7738
381	KDO.NAGLIPASYN.PWY..superpathway.of..Kdo.2.lipid.A.biosynthesis	rs2206783	20	37200322	G	A	0.197497	0.0409392	0.80203	1.40605e-06	7738
382	KDO.NAGLIPASYN.PWY..superpathway.of..Kdo.2.lipid.A.biosynthesis	rs737805	22	30691307	A	G	0.157928	0.0335607	0.415438	2.52942e-06	7738
383	KETOGLUCONMET.PWY..ketogluconate.metabolism	rs7552841	1	55518752	T	C	-0.130382	0.0277244	0.36844	2.56647e-06	7738
384	KETOGLUCONMET.PWY..ketogluconate.metabolism	rs145696452	3	100786460	C	T	0.164815	0.0363372	0.172966	5.74119e-06	7738
385	KETOGLUCONMET.PWY..ketogluconate.metabolism	rs28620806	4	9753418	C	T	0.146268	0.0324179	0.653466	6.42333e-06	7738
386	KETOGLUCONMET.PWY..ketogluconate.metabolism	rs2895499	5	4540543	A	G	-0.266455	0.0576131	0.0744206	3.7479e-06	7738
387	KETOGLUCONMET.PWY..ketogluconate.metabolism	rs2624489	5	116730016	G	A	-0.240451	0.0514641	0.0771916	2.97984e-06	7738
388	KETOGLUCONMET.PWY..ketogluconate.metabolism	rs2913384	5	158070705	A	G	-0.23026	0.0508342	0.922568	5.90871e-06	7738
389	KETOGLUCONMET.PWY..ketogluconate.metabolism	rs3923652	7	155148917	C	A	-0.209856	0.0444018	0.101974	2.28667e-06	7738
390	KETOGLUCONMET.PWY..ketogluconate.metabolism	rs557948	9	33230471	T	C	0.228551	0.0437442	0.117478	1.74433e-07	7738
391	KETOGLUCONMET.PWY..ketogluconate.metabolism	rs4842206	9	137907690	G	A	0.165422	0.0361546	0.17556	4.75268e-06	7738
392	KETOGLUCONMET.PWY..ketogluconate.metabolism	rs17814434	12	71083507	T	C	-0.287963	0.06359	0.0561389	5.94226e-06	7738
393	KETOGLUCONMET.PWY..ketogluconate.metabolism	rs4482264	15	100697968	C	T	0.127232	0.028591	0.354681	8.58365e-06	7738
394	LACTOSECAT.PWY..lactose.and.galactose.degradation.I	rs17034687	3	3679852	G	C	0.142865	0.0279571	0.095861	3.21872e-07	7738
395	LACTOSECAT.PWY..lactose.and.galactose.degradation.I	rs1833677	4	181589651	A	T	0.0782579	0.0170131	0.56405	4.22767e-06	7738
396	LACTOSECAT.PWY..lactose.and.galactose.degradation.I	rs55919213	6	1410267	T	C	0.113638	0.0254525	0.151809	8.01824e-06	7738
397	LACTOSECAT.PWY..lactose.and.galactose.degradation.I	rs4960590	7	155049928	G	A	0.17205	0.0358606	0.0570902	1.60457e-06	7738
398	LACTOSECAT.PWY..lactose.and.galactose.degradation.I	rs191667368	8	25073445	C	A	-0.196501	0.0416246	0.0547168	2.34924e-06	7738
399	LACTOSECAT.PWY..lactose.and.galactose.degradation.I	rs76039193	8	74611453	G	A	0.0943389	0.0211883	0.205257	8.49141e-06	7738
400	LACTOSECAT.PWY..lactose.and.galactose.degradation.I	rs507666	9	136149399	A	G	0.16989	0.0217316	0.177602	5.38226e-15	7738
401	LACTOSECAT.PWY..lactose.and.galactose.degradation.I	rs118184992	13	114968298	T	C	-0.164898	0.0336218	0.0658176	9.36728e-07	7738
402	LACTOSECAT.PWY..lactose.and.galactose.degradation.I	rs7147611	14	95024931	A	G	-0.0814631	0.0176494	0.656995	3.91933e-06	7738
403	LACTOSECAT.PWY..lactose.and.galactose.degradation.I	rs80205307	19	50782169	T	C	0.136232	0.0294225	0.0984987	3.65304e-06	7738
404	LACTOSECAT.PWY..lactose.and.galactose.degradation.I	rs6056182	20	934617	T	C	-0.0833209	0.0187875	0.310478	9.21068e-06	7738
405	LACTOSECAT.PWY..lactose.and.galactose.degradation.I	rs9982657	21	26572440	A	G	-0.185895	0.0376992	0.051495	8.18113e-07	7738
406	METHGLYUT.PWY..superpathway.of.methylglyoxal.degradation	rs56061025	1	240165382	G	A	0.202777	0.0456109	0.171142	8.75667e-06	7738
407	METHGLYUT.PWY..superpathway.of.methylglyoxal.degradation	rs78219112	4	136984840	C	A	-0.236375	0.0521504	0.140307	5.82688e-06	7738
408	METHGLYUT.PWY..superpathway.of.methylglyoxal.degradation	rs72727948	8	134963609	A	C	-0.340848	0.0732542	0.0622588	3.2722e-06	7738
409	METHGLYUT.PWY..superpathway.of.methylglyoxal.degradation	rs75084758	10	107987090	T	C	-0.31214	0.0701178	0.0810094	8.52145e-06	7738
410	METHGLYUT.PWY..superpathway.of.methylglyoxal.degradation	rs174453	11	61645967	G	C	0.219293	0.0447067	0.173317	9.33618e-07	7738
411	METHGLYUT.PWY..superpathway.of.methylglyoxal.degradation	rs902061	12	129189556	C	T	0.147904	0.0332725	0.522882	8.78036e-06	7738
412	METHGLYUT.PWY..superpathway.of.methylglyoxal.degradation	rs7193741	16	12851942	G	T	0.167159	0.0374578	0.575354	8.09766e-06	7738
413	METHGLYUT.PWY..superpathway.of.methylglyoxal.degradation	rs12601384	17	50199900	A	G	0.267527	0.0500129	0.141719	8.8367e-08	7738
414	NAGLIPASYN.PWY..lipid.IVA.biosynthesis	rs10918287	1	165784152	A	G	-0.0781066	0.0173838	0.633281	7.02023e-06	7738
415	NAGLIPASYN.PWY..lipid.IVA.biosynthesis	rs62104460	2	2881088	T	C	0.126388	0.0282868	0.101043	7.8921e-06	7738
416	NAGLIPASYN.PWY..lipid.IVA.biosynthesis	rs11916439	3	116990217	T	C	0.0846475	0.0178187	0.304223	2.02914e-06	7738
417	NAGLIPASYN.PWY..lipid.IVA.biosynthesis	rs1321819	6	24403039	A	G	-0.0837878	0.0180916	0.282419	3.6336e-06	7738
418	NAGLIPASYN.PWY..lipid.IVA.biosynthesis	rs12677665	8	29233822	G	A	0.0820111	0.0177587	0.688302	3.87287e-06	7738
419	NAGLIPASYN.PWY..lipid.IVA.biosynthesis	rs11790347	9	14449077	G	C	0.172086	0.0377768	0.0511725	5.23033e-06	7738
420	NAGLIPASYN.PWY..lipid.IVA.biosynthesis	rs2244670	10	111524436	A	T	-0.0923156	0.0199879	0.208219	3.86369e-06	7738
421	NAGLIPASYN.PWY..lipid.IVA.biosynthesis	rs657516	11	100922112	G	A	-0.156583	0.034985	0.06019	7.61532e-06	7738
422	NAGLIPASYN.PWY..lipid.IVA.biosynthesis	rs17118750	11	115619704	C	T	0.126177	0.0282402	0.0945335	7.89571e-06	7738
423	NAGLIPASYN.PWY..lipid.IVA.biosynthesis	rs67156511	18	5305702	G	T	-0.117423	0.0263682	0.12085	8.45927e-06	7738
424	NAGLIPASYN.PWY..lipid.IVA.biosynthesis	rs2096694	21	35371782	T	C	0.0874062	0.0180324	0.296603	1.25231e-06	7738
425	NONMEVIPP.PWY..methylerythritol.phosphate.pathway.I	rs1428949	5	9947612	T	C	-0.0743313	0.0165197	0.433176	6.80956e-06	7738
426	NONMEVIPP.PWY..methylerythritol.phosphate.pathway.I	rs10213988	5	71380793	C	T	0.0857065	0.019281	0.23195	8.78431e-06	7738
427	NONMEVIPP.PWY..methylerythritol.phosphate.pathway.I	rs741054	7	31081980	A	T	0.0874913	0.0188945	0.243661	3.64763e-06	7738
428	NONMEVIPP.PWY..methylerythritol.phosphate.pathway.I	rs10756052	9	10515836	C	G	0.089341	0.019147	0.240585	3.0703e-06	7738
429	NONMEVIPP.PWY..methylerythritol.phosphate.pathway.I	rs11139000	9	83676352	C	T	-0.0818744	0.018107	0.282074	6.13464e-06	7738
430	NONMEVIPP.PWY..methylerythritol.phosphate.pathway.I	rs7108080	11	59726765	A	G	-0.0891578	0.0167524	0.508635	1.0258e-07	7738
431	NONMEVIPP.PWY..methylerythritol.phosphate.pathway.I	rs76346802	11	90723689	G	A	-0.127657	0.0279162	0.0931431	4.81074e-06	7738
432	NONMEVIPP.PWY..methylerythritol.phosphate.pathway.I	rs11058744	12	127091880	T	G	-0.155967	0.0319398	0.0707436	1.04413e-06	7738
433	NONMEVIPP.PWY..methylerythritol.phosphate.pathway.I	rs79747739	14	29433065	C	A	0.162288	0.03077	0.0806663	1.33314e-07	7738
434	NONMEVIPP.PWY..methylerythritol.phosphate.pathway.I	rs11070764	15	31340812	C	T	-0.077654	0.0164151	0.553392	2.23814e-06	7738
435	NONMEVIPP.PWY..methylerythritol.phosphate.pathway.I	rs7221118	17	47907641	C	T	-0.0899681	0.0191208	0.229708	2.53555e-06	7738
436	NONOXIPENT.PWY..pentose.phosphate.pathway..non.oxidative.branch.	rs12735521	1	18450321	T	C	0.0769256	0.0170061	0.32237	6.08493e-06	7738
437	NONOXIPENT.PWY..pentose.phosphate.pathway..non.oxidative.branch.	rs2306372	3	149696358	G	A	0.111617	0.0235532	0.186595	2.14863e-06	7738
438	NONOXIPENT.PWY..pentose.phosphate.pathway..non.oxidative.branch.	rs55804433	3	174766172	T	C	-0.0850326	0.0185278	0.277617	4.44371e-06	7738
439	NONOXIPENT.PWY..pentose.phosphate.pathway..non.oxidative.branch.	rs9461124	6	25235303	T	C	-0.0970976	0.0211387	0.17584	4.36168e-06	7738
440	NONOXIPENT.PWY..pentose.phosphate.pathway..non.oxidative.branch.	rs10817945	9	119627620	G	C	-0.0831557	0.0174273	0.312346	1.82785e-06	7738
441	NONOXIPENT.PWY..pentose.phosphate.pathway..non.oxidative.branch.	rs11107787	12	95311669	T	C	0.110006	0.0226014	0.148261	1.13167e-06	7738
442	NONOXIPENT.PWY..pentose.phosphate.pathway..non.oxidative.branch.	rs4786434	16	3755986	G	T	0.167808	0.0371239	0.0547628	6.1778e-06	7738
443	ORNDEG.PWY..superpathway.of.ornithine.degradation	rs12041866	1	60484531	T	C	-0.376771	0.0807643	0.0747288	3.08524e-06	7738
444	ORNDEG.PWY..superpathway.of.ornithine.degradation	rs2010151	5	31806434	C	A	-0.197206	0.0441133	0.418744	7.80538e-06	7738
445	ORNDEG.PWY..superpathway.of.ornithine.degradation	rs12522600	5	78856333	A	T	-0.225331	0.049199	0.249899	4.65008e-06	7738
446	ORNDEG.PWY..superpathway.of.ornithine.degradation	rs6868622	5	94469728	T	C	-0.237472	0.0495125	0.28369	1.61703e-06	7738
447	ORNDEG.PWY..superpathway.of.ornithine.degradation	rs111457769	7	74482794	C	T	0.337718	0.0722672	0.112527	2.96564e-06	7738
448	ORNDEG.PWY..superpathway.of.ornithine.degradation	rs6124449	20	40998244	C	A	-0.379049	0.0778587	0.092716	1.12496e-06	7738
449	P105.PWY..TCA.cycle.IV..2.oxoglutarate.decarboxylase.	rs857120	1	57211399	C	T	0.208416	0.0458464	0.0883455	5.46849e-06	7738
450	P105.PWY..TCA.cycle.IV..2.oxoglutarate.decarboxylase.	rs11582075	1	83675735	T	C	-0.137144	0.0302967	0.219197	5.99151e-06	7738
451	P105.PWY..TCA.cycle.IV..2.oxoglutarate.decarboxylase.	rs12034038	1	84041610	C	G	0.145688	0.0328667	0.174619	9.30693e-06	7738
452	P105.PWY..TCA.cycle.IV..2.oxoglutarate.decarboxylase.	rs27099	5	14463639	T	A	-0.137509	0.0310886	0.208739	9.72763e-06	7738
453	P105.PWY..TCA.cycle.IV..2.oxoglutarate.decarboxylase.	rs10223540	6	21206319	T	C	-0.185493	0.0418583	0.1009	9.36078e-06	7738
454	P105.PWY..TCA.cycle.IV..2.oxoglutarate.decarboxylase.	rs36182340	7	155118470	T	G	0.235877	0.0420321	0.903211	2.00197e-08	7738
455	P105.PWY..TCA.cycle.IV..2.oxoglutarate.decarboxylase.	rs72814612	10	95941459	C	A	0.200658	0.0429821	0.107888	3.03555e-06	7738
456	P105.PWY..TCA.cycle.IV..2.oxoglutarate.decarboxylase.	rs6562993	13	77914588	G	A	-0.133596	0.0296076	0.236848	6.41592e-06	7738
457	P105.PWY..TCA.cycle.IV..2.oxoglutarate.decarboxylase.	rs2518968	15	91307410	G	C	0.134971	0.026959	0.539119	5.54231e-07	7738
458	P108.PWY..pyruvate.fermentation.to.propanoate.I	rs6672992	1	65848034	C	A	-0.104073	0.0222859	0.189469	3.0134e-06	7738
459	P108.PWY..pyruvate.fermentation.to.propanoate.I	rs10490196	2	67070333	A	G	0.0988657	0.0219208	0.197408	6.47883e-06	7738
460	P108.PWY..pyruvate.fermentation.to.propanoate.I	rs74768264	3	69136061	G	A	0.128453	0.0260338	0.13271	8.05188e-07	7738
461	P108.PWY..pyruvate.fermentation.to.propanoate.I	rs7690663	4	22014333	C	G	0.0977238	0.0219458	0.200105	8.46944e-06	7738
462	P108.PWY..pyruvate.fermentation.to.propanoate.I	rs2645383	4	101893381	C	T	0.0871736	0.0188008	0.334436	3.54031e-06	7738
463	P108.PWY..pyruvate.fermentation.to.propanoate.I	rs12514068	5	8264063	T	C	-0.07789	0.017578	0.389548	9.37489e-06	7738
464	P108.PWY..pyruvate.fermentation.to.propanoate.I	rs953621	5	58085595	A	C	0.106359	0.021616	0.198582	8.63703e-07	7738
465	P108.PWY..pyruvate.fermentation.to.propanoate.I	rs62381166	5	156490831	C	T	-0.151374	0.0327471	0.0770703	3.79117e-06	7738
466	P108.PWY..pyruvate.fermentation.to.propanoate.I	rs200243	6	50434789	A	G	0.142409	0.0316777	0.0873623	6.93881e-06	7738
467	P108.PWY..pyruvate.fermentation.to.propanoate.I	rs3799603	6	167001286	C	T	-0.0952307	0.0182225	0.360162	1.73213e-07	7738
468	P108.PWY..pyruvate.fermentation.to.propanoate.I	rs10951264	7	3662770	A	G	0.0833274	0.0181076	0.637001	4.18866e-06	7738
469	P108.PWY..pyruvate.fermentation.to.propanoate.I	rs11647368	16	8513688	C	A	0.179956	0.0395784	0.0557287	5.44598e-06	7738
470	P108.PWY..pyruvate.fermentation.to.propanoate.I	rs66470361	16	50332152	T	C	0.0825122	0.0178171	0.402943	3.63804e-06	7738
471	P108.PWY..pyruvate.fermentation.to.propanoate.I	rs2586438	17	48445699	T	C	-0.0826985	0.0185658	0.57861	8.41458e-06	7738
472	P122.PWY..heterolactic.fermentation	rs113865897	4	39547170	A	G	0.292743	0.0647025	0.0616905	6.0551e-06	7738
473	P122.PWY..heterolactic.fermentation	rs10478090	5	111841899	A	G	0.241206	0.0530633	0.916364	5.47725e-06	7738
474	P122.PWY..heterolactic.fermentation	rs798301	7	77954163	A	T	-0.144703	0.0306366	0.494294	2.32143e-06	7738
475	P122.PWY..heterolactic.fermentation	rs72956918	11	87633738	A	G	0.325538	0.0653775	0.0703907	6.37945e-07	7738
476	P122.PWY..heterolactic.fermentation	rs36039198	17	11989561	A	G	-0.28699	0.0551751	0.0993116	1.97741e-07	7738
477	P122.PWY..heterolactic.fermentation	rs1963381	18	36125986	A	G	0.167074	0.0341354	0.761012	9.85807e-07	7738
478	P161.PWY..acetylene.degradation	rs10917476	1	19860840	G	C	0.0828812	0.0174684	0.313636	2.08878e-06	7738
479	P161.PWY..acetylene.degradation	rs17639960	2	193447212	C	T	-0.107741	0.0230856	0.156574	3.05622e-06	7738
480	P161.PWY..acetylene.degradation	rs12700304	7	21840496	T	G	0.0843908	0.0187182	0.249884	6.52885e-06	7738
481	P161.PWY..acetylene.degradation	rs7096251	10	124321890	T	C	-0.0846704	0.0178762	0.60112	2.17453e-06	7738
482	P161.PWY..acetylene.degradation	rs181541	17	8819289	G	A	0.0785302	0.0172148	0.620551	5.07198e-06	7738
483	P162.PWY..L.glutamate.degradation.V..via.hydroxyglutarate.	rs10933259	2	229353849	G	A	0.0850658	0.0180993	0.287238	2.60226e-06	7738
484	P162.PWY..L.glutamate.degradation.V..via.hydroxyglutarate.	rs7043302	9	9139951	T	G	0.174085	0.0391769	0.0507327	8.84875e-06	7738
485	P162.PWY..L.glutamate.degradation.V..via.hydroxyglutarate.	rs4451355	9	9471965	T	A	0.0754375	0.0170426	0.637633	9.58203e-06	7738
486	P162.PWY..L.glutamate.degradation.V..via.hydroxyglutarate.	rs2282015	10	125222037	G	T	-0.0755993	0.0169527	0.379771	8.21838e-06	7738
487	P162.PWY..L.glutamate.degradation.V..via.hydroxyglutarate.	rs3908395	11	33383339	G	A	0.0841692	0.0180774	0.674308	3.22359e-06	7738
488	P162.PWY..L.glutamate.degradation.V..via.hydroxyglutarate.	rs9570722	13	63330978	G	A	-0.078216	0.0169931	0.393238	4.16818e-06	7738
489	P162.PWY..L.glutamate.degradation.V..via.hydroxyglutarate.	rs79195604	15	33082731	A	G	0.151377	0.0334773	0.0663535	6.132e-06	7738
490	P162.PWY..L.glutamate.degradation.V..via.hydroxyglutarate.	rs1690328	15	57884181	C	T	-0.0832316	0.0185034	0.733708	6.85417e-06	7738
491	P162.PWY..L.glutamate.degradation.V..via.hydroxyglutarate.	rs288633	16	62689342	A	G	0.114452	0.0239805	0.863791	1.81762e-06	7738
492	P162.PWY..L.glutamate.degradation.V..via.hydroxyglutarate.	rs77890687	16	78349809	G	A	0.116686	0.0243562	0.131645	1.66091e-06	7738
493	P162.PWY..L.glutamate.degradation.V..via.hydroxyglutarate.	rs6072106	20	39325800	C	T	0.11865	0.0265865	0.12294	8.0908e-06	7738
494	P164.PWY..purine.nucleobases.degradation.I..anaerobic.	rs56260931	1	30520504	C	T	0.109628	0.0247602	0.414068	9.52926e-06	7738
495	P164.PWY..purine.nucleobases.degradation.I..anaerobic.	rs9790814	4	132701261	A	T	0.109994	0.0242521	0.591811	5.74788e-06	7738
496	P164.PWY..purine.nucleobases.degradation.I..anaerobic.	rs72748182	5	44001128	T	G	-0.181529	0.0380795	0.122365	1.86899e-06	7738
497	P164.PWY..purine.nucleobases.degradation.I..anaerobic.	rs245920	7	29228140	C	T	-0.108162	0.0244832	0.608287	9.97095e-06	7738
498	P164.PWY..purine.nucleobases.degradation.I..anaerobic.	rs188448548	11	59840510	T	C	0.195637	0.0435048	0.086182	6.89517e-06	7738
499	P164.PWY..purine.nucleobases.degradation.I..anaerobic.	rs9736306	11	69574606	G	A	-0.199598	0.0435973	0.916673	4.68971e-06	7738
500	P164.PWY..purine.nucleobases.degradation.I..anaerobic.	rs640081	12	50290554	A	G	-0.129658	0.0291956	0.708977	8.95322e-06	7738
501	P164.PWY..purine.nucleobases.degradation.I..anaerobic.	rs72830334	17	6448929	A	G	0.193721	0.0414481	0.0941639	2.95661e-06	7738
502	P164.PWY..purine.nucleobases.degradation.I..anaerobic.	rs73967534	18	66155414	C	A	-0.163089	0.0344023	0.137219	2.13033e-06	7738
503	P164.PWY..purine.nucleobases.degradation.I..anaerobic.	rs12983272	19	7076905	T	C	-0.116097	0.025941	0.334327	7.62522e-06	7738
504	P164.PWY..purine.nucleobases.degradation.I..anaerobic.	rs117143105	19	19134542	C	A	0.161561	0.0362862	0.158405	8.49152e-06	7738
505	P164.PWY..purine.nucleobases.degradation.I..anaerobic.	rs11703988	22	33849125	A	G	-0.232078	0.0507121	0.0615119	4.73067e-06	7738
506	P23.PWY..reductive.TCA.cycle.I	rs34718894	2	40549327	A	G	0.22699	0.0488048	0.156658	3.30379e-06	7738
507	P23.PWY..reductive.TCA.cycle.I	rs57006859	2	115219076	T	C	0.236063	0.0495701	0.15939	1.91487e-06	7738
508	P23.PWY..reductive.TCA.cycle.I	rs1153514	3	2286060	A	G	0.296834	0.0670059	0.0742352	9.4244e-06	7738
509	P23.PWY..reductive.TCA.cycle.I	rs9382699	6	57169715	C	T	0.192184	0.0401386	0.257064	1.68432e-06	7738
510	P23.PWY..reductive.TCA.cycle.I	rs3858055	9	8261021	A	C	0.182849	0.0403583	0.48166	5.88041e-06	7738
511	P23.PWY..reductive.TCA.cycle.I	rs34942635	10	28697166	C	T	0.244274	0.0552774	0.117045	9.91352e-06	7738
512	P23.PWY..reductive.TCA.cycle.I	rs10894665	11	100124811	T	C	-0.202854	0.0449476	0.196907	6.38769e-06	7738
513	P23.PWY..reductive.TCA.cycle.I	rs9954617	18	57206189	T	C	0.191837	0.0402905	0.262774	1.92315e-06	7738
514	P23.PWY..reductive.TCA.cycle.I	rs74338794	21	43555442	T	C	0.231905	0.0474995	0.190267	1.04872e-06	7738
515	P23.PWY..reductive.TCA.cycle.I	rs9613514	22	28093392	T	G	0.163306	0.0365877	0.375811	8.06604e-06	7738
516	P42.PWY..incomplete.reductive.TCA.cycle	rs116605191	2	233196154	A	G	0.146581	0.0327952	0.0661051	7.83737e-06	7738
517	P42.PWY..incomplete.reductive.TCA.cycle	rs664864	3	74305127	T	C	-0.0806164	0.0169168	0.63338	1.88432e-06	7738
518	P42.PWY..incomplete.reductive.TCA.cycle	rs7622789	3	127709069	T	C	-0.0914599	0.0202225	0.194319	6.1059e-06	7738
519	P42.PWY..incomplete.reductive.TCA.cycle	rs73216471	4	8062226	C	G	-0.10774	0.0215077	0.168911	5.46064e-07	7738
520	P42.PWY..incomplete.reductive.TCA.cycle	rs12652368	5	143158984	C	T	-0.0765527	0.0164418	0.435051	3.22438e-06	7738
521	P42.PWY..incomplete.reductive.TCA.cycle	rs66662729	7	70142791	T	C	0.107394	0.0234694	0.148528	4.74131e-06	7738
522	P42.PWY..incomplete.reductive.TCA.cycle	rs1364745	7	136279993	T	C	0.100517	0.0221912	0.160109	5.91045e-06	7738
523	P42.PWY..incomplete.reductive.TCA.cycle	rs111926862	8	51206090	G	C	0.152922	0.0337372	0.0636667	5.8219e-06	7738
524	P42.PWY..incomplete.reductive.TCA.cycle	rs1371744	8	62326859	A	G	-0.0858229	0.0191103	0.248703	7.09147e-06	7738
525	P42.PWY..incomplete.reductive.TCA.cycle	rs10810562	9	16397155	C	T	-0.103458	0.0229546	0.857281	6.57275e-06	7738
526	P42.PWY..incomplete.reductive.TCA.cycle	rs55721043	13	31767668	G	A	0.0872412	0.0191388	0.237246	5.15597e-06	7738
527	P42.PWY..incomplete.reductive.TCA.cycle	rs11148356	13	56438349	T	C	-0.14327	0.0301886	0.0777056	2.07651e-06	7738
528	P42.PWY..incomplete.reductive.TCA.cycle	rs7160842	14	68955701	G	A	0.0752614	0.0160597	0.490014	2.78117e-06	7738
529	P42.PWY..incomplete.reductive.TCA.cycle	rs7177833	15	49178045	G	A	0.0988101	0.0220265	0.160088	7.25822e-06	7738
530	P441.PWY..superpathway.of.N.acetylneuraminate.degradation	rs11208476	1	65061247	G	A	-0.137228	0.0307027	0.0811191	7.83788e-06	7738
531	P441.PWY..superpathway.of.N.acetylneuraminate.degradation	rs9368736	6	11484475	C	T	-0.182013	0.0381171	0.0542344	1.79628e-06	7738
532	P441.PWY..superpathway.of.N.acetylneuraminate.degradation	rs6930880	6	162746359	T	C	0.0843052	0.016916	0.648879	6.23619e-07	7738
533	P441.PWY..superpathway.of.N.acetylneuraminate.degradation	rs28712495	7	77195455	A	G	0.104282	0.0233612	0.144073	8.04802e-06	7738
534	P441.PWY..superpathway.of.N.acetylneuraminate.degradation	rs10113343	8	10640755	C	T	0.0727103	0.0163274	0.453618	8.45762e-06	7738
535	P441.PWY..superpathway.of.N.acetylneuraminate.degradation	rs73217710	8	26198233	A	G	0.146879	0.0308675	0.0762051	1.95173e-06	7738
536	P441.PWY..superpathway.of.N.acetylneuraminate.degradation	rs10962279	9	16103030	C	T	-0.0966023	0.0204411	0.210045	2.29123e-06	7738
537	P441.PWY..superpathway.of.N.acetylneuraminate.degradation	rs9416289	10	55398076	T	C	0.0760858	0.0168453	0.618193	6.27989e-06	7738
538	P441.PWY..superpathway.of.N.acetylneuraminate.degradation	rs17075041	13	51551823	T	A	0.192704	0.0386401	0.0542748	6.1277e-07	7738
539	P441.PWY..superpathway.of.N.acetylneuraminate.degradation	rs10520129	15	39641885	G	A	-0.0785513	0.0166586	0.420966	2.4129e-06	7738
540	P441.PWY..superpathway.of.N.acetylneuraminate.degradation	rs11661548	18	2831413	G	A	-0.147553	0.0323794	0.0686943	5.18918e-06	7738
541	P441.PWY..superpathway.of.N.acetylneuraminate.degradation	rs78776904	20	49610929	A	T	0.215774	0.0449735	0.0585796	1.60424e-06	7738
542	P461.PWY..hexitol.fermentation.to.lactate..formate..ethanol.and.acetate	rs7529292	1	60876146	C	T	0.0942086	0.0212479	0.176161	9.259e-06	7738
543	P461.PWY..hexitol.fermentation.to.lactate..formate..ethanol.and.acetate	rs2727894	2	52653904	G	A	-0.105745	0.0236136	0.141778	7.53021e-06	7738
544	P461.PWY..hexitol.fermentation.to.lactate..formate..ethanol.and.acetate	rs4517983	2	84608858	A	G	0.139412	0.0289505	0.909549	1.46803e-06	7738
545	P461.PWY..hexitol.fermentation.to.lactate..formate..ethanol.and.acetate	rs76349941	4	21016367	T	C	0.148266	0.0334848	0.0663034	9.51787e-06	7738
546	P461.PWY..hexitol.fermentation.to.lactate..formate..ethanol.and.acetate	rs4867910	5	169441160	C	T	0.0778703	0.0175488	0.360749	9.10702e-06	7738
547	P461.PWY..hexitol.fermentation.to.lactate..formate..ethanol.and.acetate	rs9368736	6	11484475	C	T	-0.184482	0.0381888	0.0543789	1.36e-06	7738
548	P461.PWY..hexitol.fermentation.to.lactate..formate..ethanol.and.acetate	rs58118877	7	3719699	T	C	-0.0757944	0.0167381	0.451627	5.94723e-06	7738
549	P461.PWY..hexitol.fermentation.to.lactate..formate..ethanol.and.acetate	rs2146481	10	11200873	A	T	-0.128056	0.0288416	0.0897767	8.99731e-06	7738
550	P461.PWY..hexitol.fermentation.to.lactate..formate..ethanol.and.acetate	rs4936953	11	124658708	C	T	-0.0888945	0.0196139	0.228271	5.837e-06	7738
551	P461.PWY..hexitol.fermentation.to.lactate..formate..ethanol.and.acetate	rs2035940	11	130406041	C	T	-0.0785142	0.0167816	0.483609	2.88872e-06	7738
552	P461.PWY..hexitol.fermentation.to.lactate..formate..ethanol.and.acetate	rs2398413	12	128921679	C	T	-0.0996063	0.0217033	0.82363	4.4439e-06	7738
553	P461.PWY..hexitol.fermentation.to.lactate..formate..ethanol.and.acetate	rs36017242	13	76031902	A	G	0.162656	0.0356543	0.0622116	5.06582e-06	7738
554	P461.PWY..hexitol.fermentation.to.lactate..formate..ethanol.and.acetate	rs4903555	14	77651989	G	A	-0.0846625	0.0178241	0.291881	2.03528e-06	7738
555	P461.PWY..hexitol.fermentation.to.lactate..formate..ethanol.and.acetate	rs11630596	15	29043486	T	C	-0.115151	0.0253519	0.488776	5.56913e-06	7738
556	P461.PWY..hexitol.fermentation.to.lactate..formate..ethanol.and.acetate	rs72774370	16	23374396	A	G	0.15156	0.0333678	0.0715113	5.56969e-06	7738
557	P461.PWY..hexitol.fermentation.to.lactate..formate..ethanol.and.acetate	rs9964901	18	3436582	C	T	-0.105052	0.0231719	0.83041	5.7988e-06	7738
558	PANTO.PWY..phosphopantothenate.biosynthesis.I	rs1023692	2	67868756	C	T	-0.097125	0.0198337	0.771282	9.73227e-07	7738
559	PANTO.PWY..phosphopantothenate.biosynthesis.I	rs76292876	2	155357272	G	C	-0.148378	0.0323585	0.0704357	4.53003e-06	7738
560	PANTO.PWY..phosphopantothenate.biosynthesis.I	rs2367796	2	180308028	T	C	-0.106754	0.0237448	0.144477	6.92832e-06	7738
561	PANTO.PWY..phosphopantothenate.biosynthesis.I	rs11762494	7	3969303	G	A	-0.174502	0.0321844	0.0770818	5.89572e-08	7738
562	PANTO.PWY..phosphopantothenate.biosynthesis.I	rs2627353	8	3744363	G	A	0.13917	0.0311609	0.923649	7.96273e-06	7738
563	PANTO.PWY..phosphopantothenate.biosynthesis.I	rs74949229	10	9526946	A	G	0.128746	0.0283454	0.0938701	5.571e-06	7738
564	PANTO.PWY..phosphopantothenate.biosynthesis.I	rs61857174	10	69943990	A	T	-0.124248	0.0247022	0.122152	4.90923e-07	7738
565	PANTO.PWY..phosphopantothenate.biosynthesis.I	rs56107021	10	83395423	T	C	-0.105362	0.0207774	0.190545	3.95775e-07	7738
566	PANTO.PWY..phosphopantothenate.biosynthesis.I	rs4399424	13	109337709	C	T	-0.083133	0.0178931	0.293152	3.38278e-06	7738
567	PANTO.PWY..phosphopantothenate.biosynthesis.I	rs12907443	15	24229551	G	A	0.0834953	0.0168853	0.382501	7.62067e-07	7738
568	PANTO.PWY..phosphopantothenate.biosynthesis.I	rs11657406	17	7249870	T	G	-0.10006	0.0217753	0.166064	4.32512e-06	7738
569	PANTOSYN.PWY..pantothenate.and.coenzyme.A.biosynthesis.I	rs151701	1	91522713	T	C	0.0863005	0.0189045	0.254949	4.99313e-06	7738
570	PANTOSYN.PWY..pantothenate.and.coenzyme.A.biosynthesis.I	rs73185681	3	186488841	A	G	-0.175127	0.039149	0.050095	7.70031e-06	7738
571	PANTOSYN.PWY..pantothenate.and.coenzyme.A.biosynthesis.I	rs147398141	3	195736155	T	C	-0.151811	0.0338679	0.0621243	7.37954e-06	7738
572	PANTOSYN.PWY..pantothenate.and.coenzyme.A.biosynthesis.I	rs111776615	4	106507099	A	G	-0.105552	0.0237248	0.173964	8.62631e-06	7738
573	PANTOSYN.PWY..pantothenate.and.coenzyme.A.biosynthesis.I	rs61844177	10	18460822	C	T	-0.0814196	0.0174091	0.316294	2.91329e-06	7738
574	PANTOSYN.PWY..pantothenate.and.coenzyme.A.biosynthesis.I	rs2113567	10	109707225	G	T	0.0780587	0.0174853	0.310739	8.0355e-06	7738
575	PANTOSYN.PWY..pantothenate.and.coenzyme.A.biosynthesis.I	rs2509667	11	119361224	A	C	-0.117625	0.0254276	0.120838	3.73042e-06	7738
576	PANTOSYN.PWY..pantothenate.and.coenzyme.A.biosynthesis.I	rs9599845	13	71978130	C	T	0.0930947	0.0203682	0.237425	4.8634e-06	7738
577	PANTOSYN.PWY..pantothenate.and.coenzyme.A.biosynthesis.I	rs11653407	17	11268740	T	A	0.0860567	0.0190634	0.23847	6.35453e-06	7738
578	PENTOSE.P.PWY..pentose.phosphate.pathway	rs138494236	1	22786140	C	T	-0.160724	0.0354809	0.0597053	5.90211e-06	7738
579	PENTOSE.P.PWY..pentose.phosphate.pathway	rs1486114	1	72481040	G	T	-0.107313	0.0224958	0.151385	1.83915e-06	7738
580	PENTOSE.P.PWY..pentose.phosphate.pathway	rs140787604	5	167607746	G	A	-0.172453	0.0385831	0.0518043	7.83435e-06	7738
581	PENTOSE.P.PWY..pentose.phosphate.pathway	rs12669414	7	95253449	T	C	-0.0794589	0.0166763	0.409285	1.89064e-06	7738
582	PENTOSE.P.PWY..pentose.phosphate.pathway	rs7856581	9	28572620	C	G	0.170656	0.0345709	0.0624905	7.95785e-07	7738
583	PENTOSE.P.PWY..pentose.phosphate.pathway	rs12417998	11	134409652	A	G	-0.129639	0.0288032	0.088461	6.76805e-06	7738
584	PENTOSE.P.PWY..pentose.phosphate.pathway	rs2038820	13	53375431	C	T	-0.0775464	0.0165278	0.418697	2.70712e-06	7738
585	PENTOSE.P.PWY..pentose.phosphate.pathway	rs4399424	13	109337709	C	T	0.081171	0.0180444	0.293529	6.84696e-06	7738
586	PENTOSE.P.PWY..pentose.phosphate.pathway	rs7181967	15	93092231	C	T	-0.0960215	0.020475	0.205872	2.7361e-06	7738
587	PENTOSE.P.PWY..pentose.phosphate.pathway	rs12599680	16	26489529	T	C	-0.104456	0.0225693	0.157329	3.6883e-06	7738
588	PENTOSE.P.PWY..pentose.phosphate.pathway	rs17621104	16	77448088	A	C	0.113772	0.0250477	0.135319	5.56692e-06	7738
589	PENTOSE.P.PWY..pentose.phosphate.pathway	rs62074577	17	71084290	G	A	0.0780376	0.0176512	0.387202	9.81997e-06	7738
590	PENTOSE.P.PWY..pentose.phosphate.pathway	rs7228238	18	2641314	T	C	-0.0811856	0.0166367	0.41641	1.06138e-06	7738
591	PEPTIDOGLYCANSYN.PWY..peptidoglycan.biosynthesis.I..meso.diaminopimelate.containing.	rs6427759	1	199150658	C	A	-0.146144	0.0289421	0.9086	4.42882e-07	7738
592	PEPTIDOGLYCANSYN.PWY..peptidoglycan.biosynthesis.I..meso.diaminopimelate.containing.	rs7576999	2	33698944	T	C	-0.0799719	0.0172594	0.357278	3.59461e-06	7738
593	PEPTIDOGLYCANSYN.PWY..peptidoglycan.biosynthesis.I..meso.diaminopimelate.containing.	rs17773637	2	103168041	A	T	0.155628	0.0346627	0.0583606	7.12971e-06	7738
594	PEPTIDOGLYCANSYN.PWY..peptidoglycan.biosynthesis.I..meso.diaminopimelate.containing.	rs28815855	4	79891309	G	A	0.112889	0.0233702	0.139873	1.36192e-06	7738
595	PEPTIDOGLYCANSYN.PWY..peptidoglycan.biosynthesis.I..meso.diaminopimelate.containing.	rs17674109	5	31106256	A	G	0.073469	0.0164057	0.45379	7.52519e-06	7738
596	PEPTIDOGLYCANSYN.PWY..peptidoglycan.biosynthesis.I..meso.diaminopimelate.containing.	rs55935294	5	152895508	C	T	-0.0776776	0.0164172	0.436777	2.22902e-06	7738
597	PEPTIDOGLYCANSYN.PWY..peptidoglycan.biosynthesis.I..meso.diaminopimelate.containing.	rs72809331	5	173201292	A	G	-0.174666	0.0372515	0.0659944	2.74776e-06	7738
598	PEPTIDOGLYCANSYN.PWY..peptidoglycan.biosynthesis.I..meso.diaminopimelate.containing.	rs57752094	8	93352155	A	C	0.106925	0.0215729	0.170457	7.17831e-07	7738
599	PEPTIDOGLYCANSYN.PWY..peptidoglycan.biosynthesis.I..meso.diaminopimelate.containing.	rs11254890	10	6980002	G	A	-0.1425	0.0297381	0.0899903	1.65254e-06	7738
600	PEPTIDOGLYCANSYN.PWY..peptidoglycan.biosynthesis.I..meso.diaminopimelate.containing.	rs77069323	14	29489580	G	C	0.157182	0.0306758	0.0827472	2.99167e-07	7738
601	PEPTIDOGLYCANSYN.PWY..peptidoglycan.biosynthesis.I..meso.diaminopimelate.containing.	rs17601633	17	59554377	G	A	-0.0766053	0.0167355	0.360364	4.7078e-06	7738
602	PHOSLIPSYN.PWY..superpathway.of.phospholipid.biosynthesis.I..bacteria.	rs187463	5	25687683	G	T	-0.0803475	0.0168791	0.644664	1.93425e-06	7738
603	PHOSLIPSYN.PWY..superpathway.of.phospholipid.biosynthesis.I..bacteria.	rs9471554	6	41290719	C	T	0.0766225	0.017299	0.324334	9.45414e-06	7738
604	PHOSLIPSYN.PWY..superpathway.of.phospholipid.biosynthesis.I..bacteria.	rs12000184	9	33857365	A	G	-0.0857915	0.019235	0.240929	8.18894e-06	7738
605	PHOSLIPSYN.PWY..superpathway.of.phospholipid.biosynthesis.I..bacteria.	rs77054814	9	38393451	G	A	-0.144474	0.0325547	0.0748263	9.08451e-06	7738
606	PHOSLIPSYN.PWY..superpathway.of.phospholipid.biosynthesis.I..bacteria.	rs10979829	9	112101933	A	T	0.0895778	0.0193862	0.229883	3.82453e-06	7738
607	PHOSLIPSYN.PWY..superpathway.of.phospholipid.biosynthesis.I..bacteria.	rs163172	11	2820455	G	A	0.122222	0.0238	0.850091	2.8156e-07	7738
608	PHOSLIPSYN.PWY..superpathway.of.phospholipid.biosynthesis.I..bacteria.	rs631694	11	92858978	T	C	0.141866	0.030324	0.919616	2.8922e-06	7738
609	PHOSLIPSYN.PWY..superpathway.of.phospholipid.biosynthesis.I..bacteria.	rs10859752	12	95179179	A	G	0.0769656	0.016414	0.402186	2.74517e-06	7738
610	PHOSLIPSYN.PWY..superpathway.of.phospholipid.biosynthesis.I..bacteria.	rs78496981	12	131044416	T	C	-0.152002	0.0324838	0.0682182	2.87836e-06	7738
611	PHOSLIPSYN.PWY..superpathway.of.phospholipid.biosynthesis.I..bacteria.	rs780162	16	23728984	C	G	-0.0981107	0.0214092	0.20111	4.59145e-06	7738
612	PHOSLIPSYN.PWY..superpathway.of.phospholipid.biosynthesis.I..bacteria.	rs9898722	17	13113143	A	T	-0.0766573	0.0172046	0.331339	8.36499e-06	7738
613	PHOSLIPSYN.PWY..superpathway.of.phospholipid.biosynthesis.I..bacteria.	rs73104513	20	14691569	T	C	-0.108511	0.0238689	0.144012	5.46407e-06	7738
614	PHOSLIPSYN.PWY..superpathway.of.phospholipid.biosynthesis.I..bacteria.	rs1029249	21	19231698	C	T	-0.0885882	0.0191712	0.227143	3.8207e-06	7738
615	POLYAMINSYN3.PWY..superpathway.of.polyamine.biosynthesis.II	rs11890644	2	7636919	G	A	0.119734	0.0262502	0.183125	5.085e-06	7738
616	POLYAMINSYN3.PWY..superpathway.of.polyamine.biosynthesis.II	rs76729673	2	218294448	G	A	-0.164494	0.035505	0.0906577	3.60455e-06	7738
617	POLYAMINSYN3.PWY..superpathway.of.polyamine.biosynthesis.II	rs7433679	3	74540582	C	T	-0.1319	0.029427	0.144025	7.38574e-06	7738
618	POLYAMINSYN3.PWY..superpathway.of.polyamine.biosynthesis.II	rs7673044	4	141777137	T	C	0.159308	0.0342961	0.0978928	3.39935e-06	7738
619	POLYAMINSYN3.PWY..superpathway.of.polyamine.biosynthesis.II	rs258495	5	75038901	A	T	0.0975198	0.0209483	0.61976	3.23584e-06	7738
620	POLYAMINSYN3.PWY..superpathway.of.polyamine.biosynthesis.II	rs7745701	6	143392808	G	A	0.175902	0.0385771	0.0845403	5.12139e-06	7738
621	POLYAMINSYN3.PWY..superpathway.of.polyamine.biosynthesis.II	rs475221	6	161958898	A	G	-0.0948327	0.0208574	0.515585	5.44865e-06	7738
622	POLYAMINSYN3.PWY..superpathway.of.polyamine.biosynthesis.II	rs10969036	9	29258852	G	A	0.0922425	0.0204543	0.443972	6.49223e-06	7738
623	POLYAMINSYN3.PWY..superpathway.of.polyamine.biosynthesis.II	rs12570677	10	129594734	A	T	0.144834	0.0324785	0.119457	8.22e-06	7738
624	POLYAMINSYN3.PWY..superpathway.of.polyamine.biosynthesis.II	rs11627731	14	22449161	G	A	-0.18225	0.0379274	0.0802933	1.54568e-06	7738
625	POLYAMINSYN3.PWY..superpathway.of.polyamine.biosynthesis.II	rs58529279	16	86235980	T	C	0.219027	0.0450389	0.0581069	1.1558e-06	7738
626	POLYAMINSYN3.PWY..superpathway.of.polyamine.biosynthesis.II	rs4566305	19	8626031	G	A	-0.123803	0.0249048	0.684957	6.65857e-07	7738
627	POLYAMSYN.PWY..superpathway.of.polyamine.biosynthesis.I	rs17543785	1	193455331	G	A	-0.0837133	0.018795	0.265156	8.42769e-06	7738
628	POLYAMSYN.PWY..superpathway.of.polyamine.biosynthesis.I	rs17786325	3	1796722	C	T	-0.0768871	0.0173451	0.687308	9.30207e-06	7738
629	POLYAMSYN.PWY..superpathway.of.polyamine.biosynthesis.I	rs4678043	3	121921700	C	T	-0.0757748	0.0170675	0.664659	9.00812e-06	7738
630	POLYAMSYN.PWY..superpathway.of.polyamine.biosynthesis.I	rs12510598	4	135988894	A	G	-0.0815199	0.0180513	0.275054	6.30147e-06	7738
631	POLYAMSYN.PWY..superpathway.of.polyamine.biosynthesis.I	rs17161076	7	32290565	G	A	-0.0856508	0.0190724	0.228896	7.09491e-06	7738
632	POLYAMSYN.PWY..superpathway.of.polyamine.biosynthesis.I	rs79415932	7	34078500	A	G	-0.137285	0.0309223	0.0861367	9.00932e-06	7738
633	POLYAMSYN.PWY..superpathway.of.polyamine.biosynthesis.I	rs10140803	14	63783474	T	C	0.141662	0.031461	0.0691355	6.70713e-06	7738
634	POLYAMSYN.PWY..superpathway.of.polyamine.biosynthesis.I	rs80217121	15	38787329	C	T	0.141448	0.0300043	0.0857864	2.42612e-06	7738
635	POLYISOPRENSYN.PWY..polyisoprenoid.biosynthesis..E..coli.	rs2042558	2	60221686	G	A	0.160468	0.0352994	0.193068	5.4701e-06	7738
636	POLYISOPRENSYN.PWY..polyisoprenoid.biosynthesis..E..coli.	rs824634	5	6439663	T	C	-0.15561	0.0343526	0.79113	5.90399e-06	7738
637	POLYISOPRENSYN.PWY..polyisoprenoid.biosynthesis..E..coli.	rs4868691	5	176103364	T	C	-0.132027	0.028598	0.590829	3.89964e-06	7738
638	POLYISOPRENSYN.PWY..polyisoprenoid.biosynthesis..E..coli.	rs6919931	6	50445123	A	G	0.185259	0.0412847	0.133549	7.2114e-06	7738
639	POLYISOPRENSYN.PWY..polyisoprenoid.biosynthesis..E..coli.	rs12670364	7	8328880	T	C	-0.223462	0.0498778	0.0853551	7.45725e-06	7738
640	POLYISOPRENSYN.PWY..polyisoprenoid.biosynthesis..E..coli.	rs12156527	9	3062685	G	A	0.258842	0.0554408	0.071851	3.0297e-06	7738
641	POLYISOPRENSYN.PWY..polyisoprenoid.biosynthesis..E..coli.	rs12761356	10	14274740	C	T	-0.123341	0.0272852	0.454407	6.17114e-06	7738
642	POLYISOPRENSYN.PWY..polyisoprenoid.biosynthesis..E..coli.	rs4936253	11	134696042	A	G	-0.135675	0.0302988	0.376581	7.53821e-06	7738
643	PPGPPMET.PWY..ppGpp.biosynthesis	rs73648437	9	13955659	C	T	0.171367	0.0357695	0.0744602	1.66061e-06	7738
644	PPGPPMET.PWY..ppGpp.biosynthesis	rs71505230	9	136698656	A	G	0.201853	0.0430388	0.0503279	2.73161e-06	7738
645	PPGPPMET.PWY..ppGpp.biosynthesis	rs7096411	10	133860668	A	G	-0.0857703	0.0190509	0.424831	6.72625e-06	7738
646	PPGPPMET.PWY..ppGpp.biosynthesis	rs10767786	11	29107555	T	C	0.0852294	0.0188124	0.388995	5.88481e-06	7738
647	PPGPPMET.PWY..ppGpp.biosynthesis	rs10783794	12	56987179	G	A	0.088903	0.0192138	0.386545	3.70938e-06	7738
648	PPGPPMET.PWY..ppGpp.biosynthesis	rs4767337	12	116041090	C	A	-0.108238	0.0235988	0.188831	4.50525e-06	7738
649	PPGPPMET.PWY..ppGpp.biosynthesis	rs2098065	17	2630997	A	G	0.0937673	0.0204054	0.527631	4.32294e-06	7738
650	PPGPPMET.PWY..ppGpp.biosynthesis	rs60898162	17	70704730	A	G	0.090114	0.0200532	0.332184	6.99811e-06	7738
651	PPGPPMET.PWY..ppGpp.biosynthesis	rs8098406	18	73775523	A	G	0.0833677	0.0186966	0.475509	8.23502e-06	7738
652	PPGPPMET.PWY..ppGpp.biosynthesis	rs10404465	19	45843609	A	T	0.100853	0.0216345	0.241021	3.13615e-06	7738
653	PPGPPMET.PWY..ppGpp.biosynthesis	rs743920	22	29621128	G	C	-0.139891	0.0312514	0.128345	7.5948e-06	7738
654	PRPP.PWY..superpathway.of.histidine..purine..and.pyrimidine.biosynthesis	rs857044	1	57302085	A	T	0.0822036	0.0182948	0.282083	7.01345e-06	7738
655	PRPP.PWY..superpathway.of.histidine..purine..and.pyrimidine.biosynthesis	rs61733531	3	36176541	T	C	0.100089	0.0221499	0.171229	6.22171e-06	7738
656	PRPP.PWY..superpathway.of.histidine..purine..and.pyrimidine.biosynthesis	rs60152513	3	127459715	A	G	-0.140131	0.0305756	0.0814397	4.58105e-06	7738
657	PRPP.PWY..superpathway.of.histidine..purine..and.pyrimidine.biosynthesis	rs13080908	3	154094886	G	A	0.105164	0.0219949	0.165509	1.74186e-06	7738
658	PRPP.PWY..superpathway.of.histidine..purine..and.pyrimidine.biosynthesis	rs12549221	8	119568956	C	T	0.0961229	0.0216562	0.787149	9.05537e-06	7738
659	PRPP.PWY..superpathway.of.histidine..purine..and.pyrimidine.biosynthesis	rs12359494	10	81790236	T	C	0.0720598	0.0162967	0.559445	9.79046e-06	7738
660	PRPP.PWY..superpathway.of.histidine..purine..and.pyrimidine.biosynthesis	rs73314327	10	93813267	C	T	0.0842558	0.0183589	0.269055	4.44571e-06	7738
661	PRPP.PWY..superpathway.of.histidine..purine..and.pyrimidine.biosynthesis	rs1526953	12	79695928	C	A	0.15864	0.0348064	0.0584859	5.1697e-06	7738
662	PRPP.PWY..superpathway.of.histidine..purine..and.pyrimidine.biosynthesis	rs72686468	14	22614034	G	A	0.152768	0.0321889	0.069932	2.07493e-06	7738
663	PRPP.PWY..superpathway.of.histidine..purine..and.pyrimidine.biosynthesis	rs2923143	16	57758163	A	G	-0.0973735	0.0189722	0.263102	2.86003e-07	7738
664	PRPP.PWY..superpathway.of.histidine..purine..and.pyrimidine.biosynthesis	rs4889160	16	80573300	A	G	0.0891387	0.0194977	0.228647	4.83652e-06	7738
665	PRPP.PWY..superpathway.of.histidine..purine..and.pyrimidine.biosynthesis	rs2406211	18	74348969	C	T	-0.0760629	0.0165964	0.416967	4.5811e-06	7738
666	PRPP.PWY..superpathway.of.histidine..purine..and.pyrimidine.biosynthesis	rs111364229	19	363382	C	G	-0.136952	0.0305024	0.0892174	7.12585e-06	7738
667	PRPP.PWY..superpathway.of.histidine..purine..and.pyrimidine.biosynthesis	rs237483	20	47974014	A	C	0.072289	0.0163378	0.572926	9.66043e-06	7738
668	PWY0.1061..superpathway.of.L.alanine.biosynthesis	rs2640045	1	95200211	T	C	0.104422	0.021887	0.448329	1.83358e-06	7738
669	PWY0.1061..superpathway.of.L.alanine.biosynthesis	rs57070266	2	11225028	C	T	-0.167376	0.0376323	0.0895804	8.68039e-06	7738
670	PWY0.1061..superpathway.of.L.alanine.biosynthesis	rs2197911	3	16753607	A	G	-0.135967	0.0292369	0.863153	3.31052e-06	7738
671	PWY0.1061..superpathway.of.L.alanine.biosynthesis	rs76726314	3	83823627	A	G	0.206201	0.0447123	0.0531755	3.99345e-06	7738
672	PWY0.1061..superpathway.of.L.alanine.biosynthesis	rs2636908	3	193676416	C	T	0.224474	0.0446249	0.0721462	4.8983e-07	7738
673	PWY0.1061..superpathway.of.L.alanine.biosynthesis	rs4580784	5	27680835	A	G	-0.210802	0.0455807	0.0617492	3.7495e-06	7738
674	PWY0.1061..superpathway.of.L.alanine.biosynthesis	rs62385620	5	167763951	A	T	0.163648	0.0340993	0.111596	1.59347e-06	7738
675	PWY0.1061..superpathway.of.L.alanine.biosynthesis	rs7840028	8	67957130	T	C	0.175219	0.0375257	0.0810718	3.0224e-06	7738
676	PWY0.1061..superpathway.of.L.alanine.biosynthesis	rs17777155	9	18201242	G	A	-0.150878	0.0325761	0.115793	3.62924e-06	7738
677	PWY0.1061..superpathway.of.L.alanine.biosynthesis	rs7947704	11	119412210	T	C	0.156566	0.0348804	0.0953912	7.16773e-06	7738
678	PWY0.1241..ADP.L.glycero..beta..D.manno.heptose.biosynthesis	rs71420343	2	59988924	C	T	0.138554	0.0301188	0.164126	4.21994e-06	7738
679	PWY0.1241..ADP.L.glycero..beta..D.manno.heptose.biosynthesis	rs13007128	2	66651276	T	C	0.106983	0.0237458	0.443255	6.62602e-06	7738
680	PWY0.1241..ADP.L.glycero..beta..D.manno.heptose.biosynthesis	rs4629160	2	116060217	G	A	0.117549	0.0263033	0.778644	7.85889e-06	7738
681	PWY0.1241..ADP.L.glycero..beta..D.manno.heptose.biosynthesis	rs12633789	3	16390078	A	G	0.171793	0.037161	0.102012	3.7834e-06	7738
682	PWY0.1241..ADP.L.glycero..beta..D.manno.heptose.biosynthesis	rs10866668	5	173206371	G	C	0.102054	0.0224407	0.476055	5.42256e-06	7738
683	PWY0.1241..ADP.L.glycero..beta..D.manno.heptose.biosynthesis	rs3923652	7	155148917	C	A	-0.163821	0.0357516	0.103319	4.60145e-06	7738
684	PWY0.1241..ADP.L.glycero..beta..D.manno.heptose.biosynthesis	rs6581517	12	64394752	T	A	0.103616	0.0233533	0.36771	9.1264e-06	7738
685	PWY0.1241..ADP.L.glycero..beta..D.manno.heptose.biosynthesis	rs1444625	13	43851788	G	C	-0.161047	0.0329118	0.130907	9.9163e-07	7738
686	PWY0.1241..ADP.L.glycero..beta..D.manno.heptose.biosynthesis	rs17175056	13	94779284	G	A	0.152298	0.0331672	0.122605	4.39371e-06	7738
687	PWY0.1241..ADP.L.glycero..beta..D.manno.heptose.biosynthesis	rs9923601	16	79345648	A	G	0.200457	0.045196	0.0630599	9.19584e-06	7738
688	PWY0.1261..anhydromuropeptides.recycling	rs11588833	1	171774483	G	A	-0.131667	0.0297656	0.0865587	9.71395e-06	7738
689	PWY0.1261..anhydromuropeptides.recycling	rs7544236	1	199108406	C	T	0.0825818	0.0175279	0.360295	2.45954e-06	7738
690	PWY0.1261..anhydromuropeptides.recycling	rs11707688	3	64399587	T	C	-0.109234	0.0246485	0.157658	9.35112e-06	7738
691	PWY0.1261..anhydromuropeptides.recycling	rs59853081	4	168417011	T	C	-0.0841117	0.0188956	0.280601	8.5312e-06	7738
692	PWY0.1261..anhydromuropeptides.recycling	rs10504039	8	40937651	C	T	-0.101677	0.0226642	0.15413	7.24967e-06	7738
693	PWY0.1261..anhydromuropeptides.recycling	rs4501561	8	132168988	C	T	0.105819	0.0234874	0.840069	6.62688e-06	7738
694	PWY0.1261..anhydromuropeptides.recycling	rs7964114	12	118532402	C	T	0.0920566	0.0197131	0.240609	3.01447e-06	7738
695	PWY0.1261..anhydromuropeptides.recycling	rs7228238	18	2641314	T	C	-0.0837211	0.0168889	0.416673	7.15332e-07	7738
696	PWY0.1296..purine.ribonucleosides.degradation	rs9286959	1	29840322	A	T	0.0807536	0.0168288	0.438789	1.59828e-06	7738
697	PWY0.1296..purine.ribonucleosides.degradation	rs6669249	1	95531373	C	A	-0.0853442	0.0186355	0.756591	4.65758e-06	7738
698	PWY0.1296..purine.ribonucleosides.degradation	rs416270	3	148351156	T	G	-0.0856028	0.0187084	0.265633	4.74789e-06	7738
699	PWY0.1296..purine.ribonucleosides.degradation	rs7699343	4	55710544	T	C	0.0948032	0.0213909	0.173113	9.33899e-06	7738
700	PWY0.1296..purine.ribonucleosides.degradation	rs1468579	7	157536971	T	C	-0.0929607	0.0193606	0.256093	1.57458e-06	7738
701	PWY0.1296..purine.ribonucleosides.degradation	rs76985731	13	27815189	C	T	0.180318	0.0366688	0.0534186	8.76703e-07	7738
702	PWY0.1296..purine.ribonucleosides.degradation	rs12915465	15	55603302	C	T	0.132221	0.0279715	0.0932693	2.27852e-06	7738
703	PWY0.1296..purine.ribonucleosides.degradation	rs2425056	20	33909245	A	G	-0.0745895	0.0168811	0.344212	9.93783e-06	7738
704	PWY0.1297..superpathway.of.purine.deoxyribonucleosides.degradation	rs7608101	2	78383288	C	T	0.0836171	0.0183571	0.283873	5.23758e-06	7738
705	PWY0.1297..superpathway.of.purine.deoxyribonucleosides.degradation	rs17639960	2	193447212	C	T	-0.109664	0.0231362	0.156483	2.13807e-06	7738
706	PWY0.1297..superpathway.of.purine.deoxyribonucleosides.degradation	rs7349706	4	41663002	C	A	0.0810335	0.0176312	0.345869	4.30606e-06	7738
707	PWY0.1297..superpathway.of.purine.deoxyribonucleosides.degradation	rs2914928	5	97048466	C	T	-0.0816632	0.0177702	0.307512	4.31704e-06	7738
708	PWY0.1297..superpathway.of.purine.deoxyribonucleosides.degradation	rs35108480	5	174248861	C	G	0.0804747	0.0181741	0.297202	9.51119e-06	7738
709	PWY0.1297..superpathway.of.purine.deoxyribonucleosides.degradation	rs12700304	7	21840496	T	G	0.0872428	0.0187529	0.250107	3.28354e-06	7738
710	PWY0.1297..superpathway.of.purine.deoxyribonucleosides.degradation	rs9527167	13	31657667	G	A	0.110794	0.0229484	0.17668	1.37947e-06	7738
711	PWY0.1297..superpathway.of.purine.deoxyribonucleosides.degradation	rs11543947	14	23504021	A	G	-0.173247	0.0339465	0.069182	3.33392e-07	7738
712	PWY0.1297..superpathway.of.purine.deoxyribonucleosides.degradation	rs111171	16	20959390	G	A	-0.0924102	0.0187424	0.729093	8.20026e-07	7738
713	PWY0.1297..superpathway.of.purine.deoxyribonucleosides.degradation	rs1009644	19	45560373	C	T	-0.0744787	0.0165694	0.591879	6.95846e-06	7738
714	PWY0.1298..superpathway.of.pyrimidine.deoxyribonucleosides.degradation	rs62248586	3	11849975	T	G	-0.0795788	0.0172392	0.375075	3.90928e-06	7738
715	PWY0.1298..superpathway.of.pyrimidine.deoxyribonucleosides.degradation	rs2309464	4	182241408	G	T	0.0854547	0.019089	0.24989	7.5821e-06	7738
716	PWY0.1298..superpathway.of.pyrimidine.deoxyribonucleosides.degradation	rs257077	5	5833993	T	G	-0.101168	0.0220981	0.82837	4.6917e-06	7738
717	PWY0.1298..superpathway.of.pyrimidine.deoxyribonucleosides.degradation	rs11957688	5	22835892	C	T	0.15521	0.0343438	0.060138	6.20474e-06	7738
718	PWY0.1298..superpathway.of.pyrimidine.deoxyribonucleosides.degradation	rs997227	6	80340670	A	C	-0.077565	0.01695	0.412248	4.7369e-06	7738
719	PWY0.1298..superpathway.of.pyrimidine.deoxyribonucleosides.degradation	rs6944623	7	33219861	C	G	0.10404	0.0227051	0.844165	4.60103e-06	7738
720	PWY0.1298..superpathway.of.pyrimidine.deoxyribonucleosides.degradation	rs1467160	8	66299726	G	T	-0.0751674	0.0166274	0.459531	6.16361e-06	7738
721	PWY0.1298..superpathway.of.pyrimidine.deoxyribonucleosides.degradation	rs56332785	8	67115186	T	C	0.0801429	0.0177352	0.320611	6.21765e-06	7738
722	PWY0.1298..superpathway.of.pyrimidine.deoxyribonucleosides.degradation	rs7859597	9	15075185	G	A	0.0846329	0.0184862	0.257566	4.6906e-06	7738
723	PWY0.1298..superpathway.of.pyrimidine.deoxyribonucleosides.degradation	rs79103551	9	73406240	T	C	0.152765	0.0333575	0.0647766	4.65804e-06	7738
724	PWY0.1298..superpathway.of.pyrimidine.deoxyribonucleosides.degradation	rs77470149	9	93365000	A	G	0.171368	0.0365039	0.0523097	2.67255e-06	7738
725	PWY0.1298..superpathway.of.pyrimidine.deoxyribonucleosides.degradation	rs17185203	12	68821543	A	C	-0.0819107	0.0182028	0.277257	6.79892e-06	7738
726	PWY0.1298..superpathway.of.pyrimidine.deoxyribonucleosides.degradation	rs7138789	12	97790219	A	G	0.119569	0.0266099	0.113296	7.00926e-06	7738
727	PWY0.1298..superpathway.of.pyrimidine.deoxyribonucleosides.degradation	rs73169038	13	31655813	G	A	-0.141377	0.0309812	0.0739753	5.03503e-06	7738
728	PWY0.1298..superpathway.of.pyrimidine.deoxyribonucleosides.degradation	rs3785328	16	57677789	G	A	-0.16513	0.0322689	0.0679896	3.09922e-07	7738
729	PWY0.1338..polymyxin.resistance	rs12472695	2	65804266	T	C	0.149611	0.032136	0.299909	3.2313e-06	7738
730	PWY0.1338..polymyxin.resistance	rs3106302	2	231840110	T	C	0.162574	0.0358688	0.617457	5.82976e-06	7738
731	PWY0.1338..polymyxin.resistance	rs13140831	4	44580804	A	G	0.139782	0.0315732	0.548186	9.54458e-06	7738
732	PWY0.1338..polymyxin.resistance	rs12718724	7	52995901	T	C	-0.202477	0.0448731	0.119583	6.41557e-06	7738
733	PWY0.1338..polymyxin.resistance	rs884587	10	112374302	T	C	0.143447	0.0322801	0.343527	8.83737e-06	7738
734	PWY0.1338..polymyxin.resistance	rs7478946	11	12002139	T	C	-0.143621	0.0316509	0.612149	5.68823e-06	7738
735	PWY0.1338..polymyxin.resistance	rs4942275	13	44665868	T	C	0.224867	0.041483	0.141655	5.93646e-08	7738
736	PWY0.1338..polymyxin.resistance	rs76296650	16	83333772	G	A	-0.241937	0.045853	0.123104	1.31768e-07	7738
737	PWY0.1338..polymyxin.resistance	rs7225041	17	505227	C	G	-0.154749	0.0331496	0.317453	3.03832e-06	7738
738	PWY0.1338..polymyxin.resistance	rs135184	22	34492709	T	A	0.177769	0.0395527	0.788217	6.97381e-06	7738
739	PWY0.1415..superpathway.of.heme.biosynthesis.from.uroporphyrinogen.III	rs62174134	2	130195963	T	C	-0.156658	0.0333638	0.209295	2.66008e-06	7738
740	PWY0.1415..superpathway.of.heme.biosynthesis.from.uroporphyrinogen.III	rs2636908	3	193676416	C	T	0.277949	0.0595021	0.0737234	2.99373e-06	7738
741	PWY0.1415..superpathway.of.heme.biosynthesis.from.uroporphyrinogen.III	rs6451170	5	34816722	A	G	0.125289	0.027247	0.550576	4.26036e-06	7738
742	PWY0.1415..superpathway.of.heme.biosynthesis.from.uroporphyrinogen.III	rs17698956	8	23396084	G	A	-0.175101	0.038039	0.148196	4.16023e-06	7738
743	PWY0.1415..superpathway.of.heme.biosynthesis.from.uroporphyrinogen.III	rs1051765	10	11376999	G	A	-0.208775	0.0448265	0.101125	3.20215e-06	7738
744	PWY0.1415..superpathway.of.heme.biosynthesis.from.uroporphyrinogen.III	rs7111124	11	130486410	A	T	-0.119194	0.0264881	0.558852	6.79851e-06	7738
745	PWY0.1415..superpathway.of.heme.biosynthesis.from.uroporphyrinogen.III	rs942033	13	112606790	T	C	0.130758	0.0278127	0.591911	2.5839e-06	7738
746	PWY0.1415..superpathway.of.heme.biosynthesis.from.uroporphyrinogen.III	rs4238492	15	28041904	G	A	0.128463	0.0266247	0.546024	1.40031e-06	7738
747	PWY0.1415..superpathway.of.heme.biosynthesis.from.uroporphyrinogen.III	rs9619066	22	17807116	T	C	-0.223827	0.0425987	0.124649	1.48577e-07	7738
748	PWY0.1479..tRNA.processing	rs74678487	1	158862827	A	C	-0.126224	0.0249529	0.207004	4.22563e-07	7738
749	PWY0.1479..tRNA.processing	rs1635513	1	242070247	C	A	-0.0905622	0.020259	0.756081	7.81406e-06	7738
750	PWY0.1479..tRNA.processing	rs1851324	2	217248951	A	G	-0.161975	0.0342564	0.0702002	2.26392e-06	7738
751	PWY0.1479..tRNA.processing	rs17604176	4	137169974	C	T	0.0825736	0.0174486	0.517267	2.21878e-06	7738
752	PWY0.1479..tRNA.processing	rs10253848	7	154699368	T	C	-0.0990509	0.0219756	0.200092	6.56516e-06	7738
753	PWY0.1479..tRNA.processing	rs2806453	10	134942319	T	C	-0.188753	0.0417029	0.0552986	6.00737e-06	7738
754	PWY0.1479..tRNA.processing	rs1553705	13	108492897	G	A	-0.0993456	0.0222818	0.200628	8.24949e-06	7738
755	PWY0.1479..tRNA.processing	rs882051	15	100272454	T	C	-0.168605	0.0348207	0.0806239	1.2848e-06	7738
756	PWY0.1479..tRNA.processing	rs11076031	16	54365492	G	A	0.0847081	0.0191672	0.710524	9.89578e-06	7738
757	PWY0.1479..tRNA.processing	rs9972917	17	34418571	A	C	0.112943	0.0251817	0.138195	7.28741e-06	7738
758	PWY0.1479..tRNA.processing	rs651761	18	60603484	G	A	-0.0822431	0.0180028	0.606234	4.91574e-06	7738
759	PWY0.1533..methylphosphonate.degradation.I	rs2884357	2	11218523	T	C	0.124817	0.0281297	0.541334	9.1135e-06	7738
760	PWY0.1533..methylphosphonate.degradation.I	rs10433369	3	105180455	A	T	-0.152536	0.0342642	0.216065	8.51653e-06	7738
761	PWY0.1533..methylphosphonate.degradation.I	rs12719662	7	154989503	C	A	-0.138676	0.0310384	0.276985	7.89953e-06	7738
762	PWY0.1533..methylphosphonate.degradation.I	rs61861701	10	112365004	G	A	0.167195	0.0334935	0.250813	5.98021e-07	7738
763	PWY0.1533..methylphosphonate.degradation.I	rs12921798	16	62405413	A	G	0.284	0.0592952	0.062306	1.67113e-06	7738
764	PWY0.1533..methylphosphonate.degradation.I	rs6009311	22	50118723	A	C	0.194241	0.0435545	0.122084	8.20701e-06	7738
765	PWY0.1586..peptidoglycan.maturation..meso.diaminopimelate.containing.	rs2582975	2	104582286	A	T	0.13136	0.0289197	0.0858736	5.56639e-06	7738
766	PWY0.1586..peptidoglycan.maturation..meso.diaminopimelate.containing.	rs72744985	5	17865591	C	G	-0.0876611	0.0197373	0.211681	8.93784e-06	7738
767	PWY0.1586..peptidoglycan.maturation..meso.diaminopimelate.containing.	rs295654	5	58107171	T	C	0.0725749	0.0163752	0.552585	9.33679e-06	7738
768	PWY0.1586..peptidoglycan.maturation..meso.diaminopimelate.containing.	rs6870833	5	170268182	G	A	0.164484	0.0369097	0.944468	8.33494e-06	7738
769	PWY0.1586..peptidoglycan.maturation..meso.diaminopimelate.containing.	rs11752725	6	152797076	A	G	-0.0899095	0.0195442	0.220828	4.21864e-06	7738
770	PWY0.1586..peptidoglycan.maturation..meso.diaminopimelate.containing.	rs1407463	9	8031935	A	G	0.0864995	0.0187939	0.243409	4.17386e-06	7738
771	PWY0.1586..peptidoglycan.maturation..meso.diaminopimelate.containing.	rs73647057	9	71619571	C	T	0.156754	0.0345735	0.0596017	5.78969e-06	7738
772	PWY0.1586..peptidoglycan.maturation..meso.diaminopimelate.containing.	rs74574052	13	72180959	A	G	0.170934	0.0316003	0.0762527	6.32928e-08	7738
773	PWY0.1586..peptidoglycan.maturation..meso.diaminopimelate.containing.	rs80161029	19	14568122	G	A	0.0988357	0.0216552	0.184043	5.0174e-06	7738
774	PWY0.162..superpathway.of.pyrimidine.ribonucleotides.de.novo.biosynthesis	rs17365730	1	163793913	C	T	-0.157374	0.0319129	0.0926492	8.16603e-07	7738
775	PWY0.162..superpathway.of.pyrimidine.ribonucleotides.de.novo.biosynthesis	rs12408719	1	180895371	T	C	-0.144912	0.0308402	0.0764169	2.61703e-06	7738
776	PWY0.162..superpathway.of.pyrimidine.ribonucleotides.de.novo.biosynthesis	rs9876083	3	63171044	G	A	0.0831467	0.0175189	0.301164	2.07361e-06	7738
777	PWY0.162..superpathway.of.pyrimidine.ribonucleotides.de.novo.biosynthesis	rs9460615	6	21282291	T	C	0.162344	0.0346343	0.0617234	2.76731e-06	7738
778	PWY0.162..superpathway.of.pyrimidine.ribonucleotides.de.novo.biosynthesis	rs12199072	6	39977989	A	T	-0.173948	0.0384053	0.0531609	5.91902e-06	7738
779	PWY0.162..superpathway.of.pyrimidine.ribonucleotides.de.novo.biosynthesis	rs2325098	6	88901935	T	C	-0.0813327	0.0162528	0.422317	5.60891e-07	7738
780	PWY0.162..superpathway.of.pyrimidine.ribonucleotides.de.novo.biosynthesis	rs706948	6	117578073	G	T	0.0988291	0.021899	0.170836	6.3934e-06	7738
781	PWY0.162..superpathway.of.pyrimidine.ribonucleotides.de.novo.biosynthesis	rs73120083	7	51406354	G	A	-0.160197	0.0357177	0.0609189	7.28869e-06	7738
782	PWY0.162..superpathway.of.pyrimidine.ribonucleotides.de.novo.biosynthesis	rs34070159	7	148308940	T	C	-0.116597	0.0245192	0.140701	1.98102e-06	7738
783	PWY0.162..superpathway.of.pyrimidine.ribonucleotides.de.novo.biosynthesis	rs7812884	8	3581929	A	G	0.134223	0.0296141	0.0802829	5.83175e-06	7738
784	PWY0.162..superpathway.of.pyrimidine.ribonucleotides.de.novo.biosynthesis	rs79249788	9	121020678	C	T	-0.1511	0.0326575	0.0743671	3.71337e-06	7738
785	PWY0.162..superpathway.of.pyrimidine.ribonucleotides.de.novo.biosynthesis	rs883271	9	132080837	G	A	0.0807466	0.0175079	0.306345	3.98785e-06	7738
786	PWY0.781..aspartate.superpathway	rs59244529	1	86572316	T	C	0.104891	0.0232	0.151476	6.15048e-06	7738
787	PWY0.781..aspartate.superpathway	rs4845710	1	155033014	A	G	0.16966	0.037583	0.0537267	6.35341e-06	7738
788	PWY0.781..aspartate.superpathway	rs10930969	2	182327957	A	G	-0.0948247	0.0209472	0.193414	5.98703e-06	7738
789	PWY0.781..aspartate.superpathway	rs36057901	3	12607208	A	G	-0.159157	0.0359385	0.0551178	9.48457e-06	7738
790	PWY0.781..aspartate.superpathway	rs2523969	6	29938777	T	A	0.105806	0.0239121	0.136108	9.65458e-06	7738
791	PWY0.781..aspartate.superpathway	rs1266788	6	52345613	A	G	0.0807865	0.0167566	0.615349	1.4272e-06	7738
792	PWY0.781..aspartate.superpathway	rs10953974	7	122872010	T	G	-0.113712	0.0245455	0.12518	3.60925e-06	7738
793	PWY0.781..aspartate.superpathway	rs77354939	9	36032315	T	C	0.163124	0.0350464	0.0665235	3.24753e-06	7738
794	PWY0.781..aspartate.superpathway	rs35751200	11	133725481	G	A	0.174336	0.0354376	0.0586888	8.67475e-07	7738
795	PWY0.781..aspartate.superpathway	rs61945524	13	34300469	T	C	-0.0852612	0.0183628	0.30013	3.43149e-06	7738
796	PWY0.781..aspartate.superpathway	rs4802635	19	50401320	G	A	0.0738678	0.0164053	0.551957	6.70991e-06	7738
797	PWY0.845..superpathway.of.pyridoxal.5..phosphate.biosynthesis.and.salvage	rs79328165	2	153926901	C	T	-0.160656	0.0360039	0.0575442	8.11284e-06	7738
798	PWY0.845..superpathway.of.pyridoxal.5..phosphate.biosynthesis.and.salvage	rs4857976	3	21106756	G	A	0.132735	0.0274414	0.878392	1.31786e-06	7738
799	PWY0.845..superpathway.of.pyridoxal.5..phosphate.biosynthesis.and.salvage	rs9842222	3	146368187	T	C	0.0874308	0.0192148	0.232721	5.36032e-06	7738
800	PWY0.845..superpathway.of.pyridoxal.5..phosphate.biosynthesis.and.salvage	rs12508123	4	180320695	T	C	0.0969126	0.0196872	0.226339	8.53953e-07	7738
801	PWY0.845..superpathway.of.pyridoxal.5..phosphate.biosynthesis.and.salvage	rs1980434	6	22106050	G	A	0.215529	0.0474503	0.072802	5.56672e-06	7738
802	PWY0.845..superpathway.of.pyridoxal.5..phosphate.biosynthesis.and.salvage	rs4720493	7	747977	A	G	-0.106574	0.0241198	0.133009	9.93783e-06	7738
803	PWY0.845..superpathway.of.pyridoxal.5..phosphate.biosynthesis.and.salvage	rs10096075	8	62681569	C	G	0.0755231	0.017007	0.361804	8.96643e-06	7738
804	PWY0.845..superpathway.of.pyridoxal.5..phosphate.biosynthesis.and.salvage	rs7102851	11	116269470	C	T	-0.0927676	0.0186274	0.271372	6.35247e-07	7738
805	PWY0.845..superpathway.of.pyridoxal.5..phosphate.biosynthesis.and.salvage	rs2039970	13	60910291	T	C	0.0794238	0.0169979	0.633971	2.97465e-06	7738
806	PWY0.845..superpathway.of.pyridoxal.5..phosphate.biosynthesis.and.salvage	rs17699454	14	49342239	C	A	0.0827054	0.0178292	0.685024	3.505e-06	7738
807	PWY0.845..superpathway.of.pyridoxal.5..phosphate.biosynthesis.and.salvage	rs11859534	16	24014087	A	G	0.153904	0.0345524	0.0716874	8.41976e-06	7738
808	PWY0.845..superpathway.of.pyridoxal.5..phosphate.biosynthesis.and.salvage	rs7186220	16	54053795	A	G	0.0932665	0.0208733	0.191862	7.88722e-06	7738
809	PWY0.845..superpathway.of.pyridoxal.5..phosphate.biosynthesis.and.salvage	rs80049853	16	90007889	A	G	0.144856	0.031383	0.0720914	3.91722e-06	7738
810	PWY0.845..superpathway.of.pyridoxal.5..phosphate.biosynthesis.and.salvage	rs4797215	18	5593496	A	G	0.124319	0.0278948	0.0941791	8.32259e-06	7738
811	PWY0.845..superpathway.of.pyridoxal.5..phosphate.biosynthesis.and.salvage	rs2703175	18	39049087	G	A	0.114277	0.0242361	0.870736	2.41528e-06	7738
812	PWY0.845..superpathway.of.pyridoxal.5..phosphate.biosynthesis.and.salvage	rs28493178	18	66083958	T	A	0.104735	0.023543	0.14811	8.63964e-06	7738
813	PWY0.845..superpathway.of.pyridoxal.5..phosphate.biosynthesis.and.salvage	rs384592	19	23458920	G	A	0.118355	0.0259559	0.13778	5.11895e-06	7738
814	PWY0.845..superpathway.of.pyridoxal.5..phosphate.biosynthesis.and.salvage	rs73196427	21	19738806	T	C	-0.11369	0.0257159	0.125452	9.82523e-06	7738
815	PWY0.845..superpathway.of.pyridoxal.5..phosphate.biosynthesis.and.salvage	rs143107308	22	43893034	C	T	0.0750211	0.0166577	0.528212	6.67799e-06	7738
816	PWY.1269..CMP.3.deoxy.D.manno.octulosonate.biosynthesis.I	rs2339975	2	24701645	C	G	-0.074864	0.016338	0.580122	4.60103e-06	7738
817	PWY.1269..CMP.3.deoxy.D.manno.octulosonate.biosynthesis.I	rs1346730	2	137569033	G	T	-0.0775693	0.0164645	0.582161	2.46123e-06	7738
818	PWY.1269..CMP.3.deoxy.D.manno.octulosonate.biosynthesis.I	rs505710	8	8579641	G	C	0.0851199	0.0192342	0.766761	9.6242e-06	7738
819	PWY.1269..CMP.3.deoxy.D.manno.octulosonate.biosynthesis.I	rs963497	11	21639207	C	T	0.0838326	0.018242	0.282733	4.31527e-06	7738
820	PWY.1269..CMP.3.deoxy.D.manno.octulosonate.biosynthesis.I	rs880610	11	68191947	A	G	-0.104565	0.0234042	0.138044	7.90298e-06	7738
821	PWY.1269..CMP.3.deoxy.D.manno.octulosonate.biosynthesis.I	rs11638057	15	57859275	A	T	-0.0744852	0.016619	0.384199	7.39665e-06	7738
822	PWY.1269..CMP.3.deoxy.D.manno.octulosonate.biosynthesis.I	rs72626602	20	58078143	T	C	0.140128	0.0270826	0.10203	2.28992e-07	7738
823	PWY.2941..L.lysine.biosynthesis.II	rs7716011	5	157525853	G	T	0.0924444	0.0186111	0.249325	6.79416e-07	7738
824	PWY.2941..L.lysine.biosynthesis.II	rs9396681	6	16493089	T	C	0.139791	0.029043	0.896325	1.48517e-06	7738
825	PWY.2941..L.lysine.biosynthesis.II	rs6416172	11	16995746	T	C	-0.0807092	0.0179392	0.287319	6.8259e-06	7738
826	PWY.2941..L.lysine.biosynthesis.II	rs1783596	11	72946020	T	C	0.0730932	0.0161747	0.554655	6.21347e-06	7738
827	PWY.2941..L.lysine.biosynthesis.II	rs11617625	13	113538187	A	G	-0.117501	0.0264286	0.105428	8.74976e-06	7738
828	PWY.2941..L.lysine.biosynthesis.II	rs1559831	15	39136304	A	G	0.156585	0.0348368	0.940665	6.96286e-06	7738
829	PWY.2941..L.lysine.biosynthesis.II	rs4784500	16	55192543	T	G	-0.103016	0.0215544	0.794729	1.75857e-06	7738
830	PWY.2942..L.lysine.biosynthesis.III	rs10874012	1	79566113	G	C	0.101719	0.0212072	0.177507	1.61501e-06	7738
831	PWY.2942..L.lysine.biosynthesis.III	rs2030972	7	16059180	A	G	-0.0743306	0.0163493	0.40627	5.45688e-06	7738
832	PWY.2942..L.lysine.biosynthesis.III	rs4939301	11	59740294	T	C	-0.0865563	0.0167733	0.555692	2.46481e-07	7738
833	PWY.2942..L.lysine.biosynthesis.III	rs7242421	18	30107104	C	T	-0.0950062	0.0182749	0.315865	2.00645e-07	7738
834	PWY.2942..L.lysine.biosynthesis.III	rs2822624	21	15730137	G	A	0.0854587	0.0165373	0.581713	2.37076e-07	7738
835	PWY.3001..superpathway.of.L.isoleucine.biosynthesis.I	rs138449099	6	170519417	C	A	-0.158697	0.0330818	0.0705568	1.60966e-06	7738
836	PWY.3001..superpathway.of.L.isoleucine.biosynthesis.I	rs875896	7	27201532	A	C	0.0896551	0.0189544	0.76106	2.24476e-06	7738
837	PWY.3001..superpathway.of.L.isoleucine.biosynthesis.I	rs7899564	10	3329343	A	G	-0.155414	0.0318224	0.929969	1.04059e-06	7738
838	PWY.3001..superpathway.of.L.isoleucine.biosynthesis.I	rs11630219	15	28041307	G	C	-0.0748087	0.0165619	0.405623	6.27475e-06	7738
839	PWY.3001..superpathway.of.L.isoleucine.biosynthesis.I	rs28733370	15	59071584	G	C	0.0912532	0.0203668	0.192839	7.44734e-06	7738
840	PWY.3001..superpathway.of.L.isoleucine.biosynthesis.I	rs2107539	17	34322610	T	C	-0.105223	0.0217361	0.243451	1.29222e-06	7738
841	PWY.3001..superpathway.of.L.isoleucine.biosynthesis.I	rs62228654	22	44801226	C	G	-0.169803	0.0337315	0.0668159	4.80425e-07	7738
842	PWY.4242..pantothenate.and.coenzyme.A.biosynthesis.III	rs6425766	1	32007672	A	G	0.072575	0.016053	0.481903	6.15558e-06	7738
843	PWY.4242..pantothenate.and.coenzyme.A.biosynthesis.III	rs10493855	1	92067107	C	A	-0.115641	0.0257008	0.114882	6.81129e-06	7738
844	PWY.4242..pantothenate.and.coenzyme.A.biosynthesis.III	rs734224	4	7703358	T	G	-0.104059	0.0221454	0.162338	2.61576e-06	7738
845	PWY.4242..pantothenate.and.coenzyme.A.biosynthesis.III	rs13142904	4	54318414	T	C	-0.179214	0.0355695	0.0600325	4.69403e-07	7738
846	PWY.4242..pantothenate.and.coenzyme.A.biosynthesis.III	rs62483577	7	122371648	C	A	-0.0768044	0.0172879	0.658251	8.8852e-06	7738
847	PWY.4242..pantothenate.and.coenzyme.A.biosynthesis.III	rs11012848	10	18455071	T	C	-0.077322	0.0172829	0.311378	7.68041e-06	7738
848	PWY.4242..pantothenate.and.coenzyme.A.biosynthesis.III	rs78983051	10	68944751	G	A	0.125465	0.0269784	0.10593	3.31005e-06	7738
849	PWY.4242..pantothenate.and.coenzyme.A.biosynthesis.III	rs10831658	11	2279372	A	G	-0.0955848	0.0199329	0.207313	1.62399e-06	7738
850	PWY.4242..pantothenate.and.coenzyme.A.biosynthesis.III	rs286908	11	34658857	A	G	-0.0828651	0.0174321	0.293175	1.99827e-06	7738
851	PWY.4242..pantothenate.and.coenzyme.A.biosynthesis.III	rs2187564	11	77682279	A	C	-0.0749433	0.0161349	0.416147	3.40413e-06	7738
852	PWY.4242..pantothenate.and.coenzyme.A.biosynthesis.III	rs9599845	13	71978130	C	T	0.0920387	0.0202114	0.237486	5.26871e-06	7738
853	PWY.4242..pantothenate.and.coenzyme.A.biosynthesis.III	rs235996	16	71285171	A	G	-0.102719	0.0225421	0.145756	5.19478e-06	7738
854	PWY.4242..pantothenate.and.coenzyme.A.biosynthesis.III	rs371346	18	44250955	G	A	-0.0823282	0.0177066	0.280494	3.32635e-06	7738
855	PWY.4242..pantothenate.and.coenzyme.A.biosynthesis.III	rs7251031	19	11266693	G	T	-0.0883793	0.0173325	0.308299	3.4135e-07	7738
856	PWY.4984..urea.cycle	rs17530744	4	22348934	C	G	-0.0919772	0.0207968	0.217453	9.74917e-06	7738
857	PWY.4984..urea.cycle	rs1035394	5	58013548	T	A	-0.0818655	0.017782	0.690265	4.14772e-06	7738
858	PWY.4984..urea.cycle	rs12113402	7	97567997	T	C	0.0861076	0.0189666	0.279523	5.62628e-06	7738
859	PWY.4984..urea.cycle	rs7825304	8	15420526	T	A	0.0742678	0.0162675	0.465015	4.9852e-06	7738
860	PWY.4984..urea.cycle	rs3131899	9	97025979	T	C	0.0763958	0.01724	0.366633	9.36579e-06	7738
861	PWY.4984..urea.cycle	rs7906344	10	14168048	A	G	-0.0755594	0.0169008	0.629833	7.79443e-06	7738
862	PWY.4984..urea.cycle	rs17772715	14	49342300	C	T	0.0798891	0.0180568	0.722259	9.67447e-06	7738
863	PWY.4984..urea.cycle	rs11862432	16	1111401	T	C	0.0808289	0.0182807	0.345883	9.79972e-06	7738
864	PWY.4984..urea.cycle	rs79525129	19	46806527	T	C	0.10894	0.0240589	0.135183	5.9525e-06	7738
865	PWY.4984..urea.cycle	rs2213429	22	37217172	T	C	-0.0964336	0.0216172	0.182428	8.15896e-06	7738
866	PWY4FS.7..phosphatidylglycerol.biosynthesis.I..plastidic.	rs61775945	1	63105389	T	C	0.157204	0.032997	0.0707767	1.89604e-06	7738
867	PWY4FS.7..phosphatidylglycerol.biosynthesis.I..plastidic.	rs10913647	1	178911816	C	T	-0.155118	0.0344796	0.0581311	6.83239e-06	7738
868	PWY4FS.7..phosphatidylglycerol.biosynthesis.I..plastidic.	rs138195517	3	83521231	A	G	-0.150044	0.0322521	0.0684669	3.28376e-06	7738
869	PWY4FS.7..phosphatidylglycerol.biosynthesis.I..plastidic.	rs9829494	3	173956469	A	T	0.0895579	0.0198627	0.217527	6.51827e-06	7738
870	PWY4FS.7..phosphatidylglycerol.biosynthesis.I..plastidic.	rs36054004	5	8128982	A	T	0.0829794	0.0185245	0.268377	7.48382e-06	7738
871	PWY4FS.7..phosphatidylglycerol.biosynthesis.I..plastidic.	rs2112412	5	92131316	C	T	-0.0979145	0.021794	0.832064	7.03134e-06	7738
872	PWY4FS.7..phosphatidylglycerol.biosynthesis.I..plastidic.	rs9640172	7	151025947	G	A	0.09425	0.0204759	0.204853	4.16492e-06	7738
873	PWY4FS.7..phosphatidylglycerol.biosynthesis.I..plastidic.	rs6468082	8	31962508	C	G	-0.0787155	0.0175958	0.695665	7.69393e-06	7738
874	PWY4FS.7..phosphatidylglycerol.biosynthesis.I..plastidic.	rs10093578	8	40420851	A	G	-0.153626	0.0312936	0.0808034	9.14614e-07	7738
875	PWY4FS.7..phosphatidylglycerol.biosynthesis.I..plastidic.	rs7956970	12	18042981	T	A	0.0751632	0.0168648	0.632831	8.31875e-06	7738
876	PWY4FS.7..phosphatidylglycerol.biosynthesis.I..plastidic.	rs1845684	12	58787329	T	A	0.103223	0.0231897	0.140983	8.53813e-06	7738
877	PWY4FS.7..phosphatidylglycerol.biosynthesis.I..plastidic.	rs11630392	15	86253288	C	G	0.0728462	0.0162385	0.560299	7.25709e-06	7738
878	PWY4FS.7..phosphatidylglycerol.biosynthesis.I..plastidic.	rs11080532	18	11707320	G	A	0.0868119	0.0188477	0.694008	4.10563e-06	7738
879	PWY4FS.7..phosphatidylglycerol.biosynthesis.I..plastidic.	rs3907130	18	48149013	T	G	-0.0755738	0.0170438	0.372901	9.24658e-06	7738
880	PWY4FS.7..phosphatidylglycerol.biosynthesis.I..plastidic.	rs4807749	19	5397006	G	A	0.0873442	0.0196818	0.215572	9.08732e-06	7738
881	PWY.5005..biotin.biosynthesis.II	rs608108	1	34193735	C	T	0.105095	0.0221999	0.303646	2.20129e-06	7738
882	PWY.5005..biotin.biosynthesis.II	rs778115	2	147940493	C	T	-0.101046	0.0206887	0.579362	1.03877e-06	7738
883	PWY.5005..biotin.biosynthesis.II	rs73852710	4	139888284	G	T	-0.187124	0.0400277	0.0695707	2.94147e-06	7738
884	PWY.5005..biotin.biosynthesis.II	rs9765093	5	75748115	A	G	0.109305	0.0236336	0.265378	3.74639e-06	7738
885	PWY.5005..biotin.biosynthesis.II	rs17569415	7	151641278	A	G	0.0985581	0.021308	0.340946	3.73868e-06	7738
886	PWY.5005..biotin.biosynthesis.II	rs11143787	9	76715482	G	A	-0.10532	0.0237885	0.285638	9.53944e-06	7738
887	PWY.5005..biotin.biosynthesis.II	rs16908224	11	10736799	G	A	-0.108766	0.0238363	0.230424	5.04242e-06	7738
888	PWY.5005..biotin.biosynthesis.II	rs9569181	13	55604000	C	T	-0.169449	0.0373685	0.081752	5.77307e-06	7738
889	PWY.5005..biotin.biosynthesis.II	rs113053719	14	50958256	A	C	0.158942	0.0341622	0.100986	3.27834e-06	7738
890	PWY.5005..biotin.biosynthesis.II	rs17645023	17	64917033	T	A	0.125699	0.0235802	0.245424	9.78208e-08	7738
891	PWY.5005..biotin.biosynthesis.II	rs6062355	20	62817662	T	G	-0.143298	0.0309319	0.144955	3.60937e-06	7738
892	PWY.5022..4.aminobutanoate.degradation.V	rs35986566	4	7491435	G	A	0.0824125	0.0184681	0.386074	8.10393e-06	7738
893	PWY.5022..4.aminobutanoate.degradation.V	rs2239926	7	18636561	C	G	0.0965996	0.0198604	0.276888	1.15081e-06	7738
894	PWY.5022..4.aminobutanoate.degradation.V	rs117829634	14	56515574	G	A	-0.174867	0.0362802	0.0747059	1.43624e-06	7738
895	PWY.5022..4.aminobutanoate.degradation.V	rs2948520	17	25902751	T	C	0.0801306	0.0180433	0.501949	8.95353e-06	7738
896	PWY.5022..4.aminobutanoate.degradation.V	rs6105464	20	15746520	A	C	-0.0847624	0.0188444	0.323442	6.85927e-06	7738
897	PWY.5088..L.glutamate.degradation.VIII..to.propanoate.	rs12028490	1	226678563	T	C	-0.274747	0.0600411	0.0871635	4.73974e-06	7738
898	PWY.5088..L.glutamate.degradation.VIII..to.propanoate.	rs6438382	3	116835199	A	G	-0.161494	0.035435	0.492623	5.1776e-06	7738
899	PWY.5088..L.glutamate.degradation.VIII..to.propanoate.	rs11732315	4	189412503	A	G	0.346719	0.0709011	0.0608812	1.00745e-06	7738
900	PWY.5088..L.glutamate.degradation.VIII..to.propanoate.	rs2127754	6	49482342	A	G	-0.161332	0.0352874	0.368415	4.83241e-06	7738
901	PWY.5088..L.glutamate.degradation.VIII..to.propanoate.	rs77267984	6	154637444	T	C	-0.302329	0.0675211	0.0771424	7.55041e-06	7738
902	PWY.5088..L.glutamate.degradation.VIII..to.propanoate.	rs675403	11	3767371	G	A	0.174413	0.0387138	0.253467	6.63133e-06	7738
903	PWY.5088..L.glutamate.degradation.VIII..to.propanoate.	rs9927590	16	78318743	T	C	-0.339265	0.0590702	0.0843884	9.27824e-09	7738
904	PWY.5088..L.glutamate.degradation.VIII..to.propanoate.	rs4507010	18	64610339	G	A	0.177948	0.0399342	0.724424	8.34866e-06	7738
905	PWY.5097..L.lysine.biosynthesis.VI	rs10874012	1	79566113	G	C	0.0997826	0.0212117	0.177507	2.54952e-06	7738
906	PWY.5097..L.lysine.biosynthesis.VI	rs7557745	2	107531452	C	T	-0.148732	0.0321656	0.930722	3.76518e-06	7738
907	PWY.5097..L.lysine.biosynthesis.VI	rs289852	2	152023325	C	G	-0.0741851	0.0166741	0.37541	8.62248e-06	7738
908	PWY.5097..L.lysine.biosynthesis.VI	rs111440229	4	77728817	G	A	-0.162824	0.0365826	0.0553672	8.55318e-06	7738
909	PWY.5097..L.lysine.biosynthesis.VI	rs6873153	5	25463696	T	C	-0.0897738	0.0198525	0.211044	6.12503e-06	7738
910	PWY.5097..L.lysine.biosynthesis.VI	rs6882828	5	82009655	T	G	0.0951708	0.0211272	0.178837	6.64789e-06	7738
911	PWY.5097..L.lysine.biosynthesis.VI	rs3734447	6	127771452	G	T	-0.0755862	0.016448	0.597407	4.31754e-06	7738
912	PWY.5097..L.lysine.biosynthesis.VI	rs56166050	7	5342980	T	C	0.101884	0.0220272	0.194657	3.73957e-06	7738
913	PWY.5097..L.lysine.biosynthesis.VI	rs1962815	7	148227586	A	G	0.0771051	0.0167663	0.382817	4.24875e-06	7738
914	PWY.5097..L.lysine.biosynthesis.VI	rs805719	10	105805310	A	G	-0.0969086	0.0219057	0.827742	9.69365e-06	7738
915	PWY.5097..L.lysine.biosynthesis.VI	rs4939301	11	59740294	T	C	-0.0833505	0.0167769	0.555692	6.75906e-07	7738
916	PWY.5097..L.lysine.biosynthesis.VI	rs10748397	12	44933553	G	T	0.0837637	0.0189395	0.758401	9.74796e-06	7738
917	PWY.5097..L.lysine.biosynthesis.VI	rs76301358	17	47887443	A	G	0.0962915	0.0215321	0.171596	7.74903e-06	7738
918	PWY.5097..L.lysine.biosynthesis.VI	rs754639	17	80883567	A	G	0.092514	0.0184126	0.33023	5.0476e-07	7738
919	PWY.5097..L.lysine.biosynthesis.VI	rs7242421	18	30107104	C	T	-0.0855779	0.0182788	0.315865	2.8434e-06	7738
920	PWY.5097..L.lysine.biosynthesis.VI	rs2822654	21	15765902	C	A	0.0851494	0.0162803	0.498252	1.69323e-07	7738
921	PWY.5100..pyruvate.fermentation.to.acetate.and.lactate.II	rs602386	1	9405923	G	C	-0.0971919	0.0214695	0.18448	5.98351e-06	7738
922	PWY.5100..pyruvate.fermentation.to.acetate.and.lactate.II	rs75331157	1	63553371	G	C	0.159162	0.035794	0.057573	8.72347e-06	7738
923	PWY.5100..pyruvate.fermentation.to.acetate.and.lactate.II	rs12128621	1	214584517	A	T	-0.0825138	0.0164369	0.50452	5.16652e-07	7738
924	PWY.5100..pyruvate.fermentation.to.acetate.and.lactate.II	rs7595525	2	49254815	C	A	-0.0912273	0.0203954	0.200693	7.71529e-06	7738
925	PWY.5100..pyruvate.fermentation.to.acetate.and.lactate.II	rs4533457	2	67787348	G	T	0.0949563	0.0210722	0.813065	6.59854e-06	7738
926	PWY.5100..pyruvate.fermentation.to.acetate.and.lactate.II	rs2624881	4	177169430	C	T	0.128454	0.0284322	0.0879416	6.24599e-06	7738
927	PWY.5100..pyruvate.fermentation.to.acetate.and.lactate.II	rs11249616	5	178617695	A	G	-0.0960622	0.0204511	0.219036	2.638e-06	7738
928	PWY.5100..pyruvate.fermentation.to.acetate.and.lactate.II	rs3812328	7	29517436	A	G	-0.0772099	0.017091	0.347247	6.25483e-06	7738
929	PWY.5100..pyruvate.fermentation.to.acetate.and.lactate.II	rs80315336	9	38310405	A	G	0.156289	0.034934	0.0654592	7.68309e-06	7738
930	PWY.5100..pyruvate.fermentation.to.acetate.and.lactate.II	rs117996720	11	32460157	A	C	-0.167688	0.0368444	0.0608325	5.33263e-06	7738
931	PWY.5100..pyruvate.fermentation.to.acetate.and.lactate.II	rs12280724	11	116613423	T	G	-0.137533	0.0304651	0.0762468	6.34824e-06	7738
932	PWY.5100..pyruvate.fermentation.to.acetate.and.lactate.II	rs9954361	18	5327489	A	T	0.0961991	0.0215077	0.195492	7.72075e-06	7738
933	PWY.5100..pyruvate.fermentation.to.acetate.and.lactate.II	rs1187244	18	35322638	C	T	-0.0863736	0.01771	0.304888	1.07657e-06	7738
934	PWY.5100..pyruvate.fermentation.to.acetate.and.lactate.II	rs4816116	20	959339	G	A	-0.113439	0.0250079	0.127913	5.72988e-06	7738
935	PWY.5101..L.isoleucine.biosynthesis.II	rs17793651	2	143316345	T	C	-0.173607	0.0375448	0.0526319	3.76431e-06	7738
936	PWY.5101..L.isoleucine.biosynthesis.II	rs57592260	3	29318409	T	G	-0.0899785	0.0183466	0.287597	9.37253e-07	7738
937	PWY.5101..L.isoleucine.biosynthesis.II	rs10015335	4	13235866	A	T	-0.079337	0.0174319	0.338509	5.33281e-06	7738
938	PWY.5101..L.isoleucine.biosynthesis.II	rs67560429	5	179636575	G	A	0.0776669	0.017482	0.333713	8.88491e-06	7738
939	PWY.5101..L.isoleucine.biosynthesis.II	rs12189770	6	138668982	G	A	-0.0917168	0.0207282	0.258698	9.65621e-06	7738
940	PWY.5101..L.isoleucine.biosynthesis.II	rs4744061	9	94337875	A	G	-0.0994209	0.021482	0.176991	3.69052e-06	7738
941	PWY.5101..L.isoleucine.biosynthesis.II	rs680138	9	110882980	T	C	-0.0767407	0.0170434	0.617861	6.71094e-06	7738
942	PWY.5101..L.isoleucine.biosynthesis.II	rs34025630	11	11768444	T	C	-0.100746	0.0216268	0.182399	3.1866e-06	7738
943	PWY.5101..L.isoleucine.biosynthesis.II	rs2596115	14	81124514	G	A	0.0912775	0.0204376	0.797058	7.96376e-06	7738
944	PWY.5101..L.isoleucine.biosynthesis.II	rs116856824	14	89369102	T	G	-0.171955	0.037782	0.0546963	5.33296e-06	7738
945	PWY.5101..L.isoleucine.biosynthesis.II	rs28513874	15	80799378	G	A	-0.0852611	0.0169767	0.37101	5.10722e-07	7738
946	PWY.5101..L.isoleucine.biosynthesis.II	rs4798876	18	9868910	A	G	-0.0777825	0.016781	0.468011	3.56681e-06	7738
947	PWY.5101..L.isoleucine.biosynthesis.II	rs9304309	18	41981339	G	A	0.0871492	0.0191799	0.252999	5.52575e-06	7738
948	PWY.5104..L.isoleucine.biosynthesis.IV	rs17042641	3	107994	C	G	-0.0893593	0.0186885	0.251995	1.73974e-06	7738
949	PWY.5104..L.isoleucine.biosynthesis.IV	rs111831915	5	21335901	A	G	0.127343	0.0287575	0.091669	9.50428e-06	7738
950	PWY.5104..L.isoleucine.biosynthesis.IV	rs153114	5	106773195	C	T	-0.0876991	0.0182213	0.271122	1.48685e-06	7738
951	PWY.5104..L.isoleucine.biosynthesis.IV	rs10810562	9	16397155	C	T	-0.119688	0.0231575	0.857462	2.36024e-07	7738
952	PWY.5104..L.isoleucine.biosynthesis.IV	rs1904729	10	67455242	A	G	0.0773397	0.0166746	0.596126	3.5148e-06	7738
953	PWY.5104..L.isoleucine.biosynthesis.IV	rs1887496	14	33859612	G	A	-0.0749804	0.0163068	0.406246	4.26368e-06	7738
954	PWY.5104..L.isoleucine.biosynthesis.IV	rs77090789	18	71957315	C	T	-0.122242	0.0257831	0.110354	2.12469e-06	7738
955	PWY.5104..L.isoleucine.biosynthesis.IV	rs1997943	20	7384810	A	G	0.0858536	0.0187379	0.245532	4.60938e-06	7738
956	PWY.5104..L.isoleucine.biosynthesis.IV	rs76878083	21	46463639	T	C	0.139461	0.0307677	0.0879141	5.82282e-06	7738
957	PWY.5121..superpathway.of.geranylgeranyl.diphosphate.biosynthesis.II..via.MEP.	rs3010318	1	59556763	G	T	0.12472	0.0254893	0.856341	9.92999e-07	7738
958	PWY.5121..superpathway.of.geranylgeranyl.diphosphate.biosynthesis.II..via.MEP.	rs12468621	2	10024053	G	C	-0.156225	0.0347432	0.0778536	6.90662e-06	7738
959	PWY.5121..superpathway.of.geranylgeranyl.diphosphate.biosynthesis.II..via.MEP.	rs12477233	2	121097024	A	G	0.172524	0.0362487	0.0953506	1.94118e-06	7738
960	PWY.5121..superpathway.of.geranylgeranyl.diphosphate.biosynthesis.II..via.MEP.	rs34280534	2	128354823	C	G	0.10559	0.0224937	0.195189	2.67644e-06	7738
961	PWY.5121..superpathway.of.geranylgeranyl.diphosphate.biosynthesis.II..via.MEP.	rs11708774	3	110300607	G	A	-0.0874978	0.0187245	0.370633	2.96987e-06	7738
962	PWY.5121..superpathway.of.geranylgeranyl.diphosphate.biosynthesis.II..via.MEP.	rs6872950	5	179180235	T	C	0.0967609	0.0217042	0.787312	8.26676e-06	7738
963	PWY.5121..superpathway.of.geranylgeranyl.diphosphate.biosynthesis.II..via.MEP.	rs1348	6	10449258	C	T	-0.103083	0.0222436	0.198638	3.58214e-06	7738
964	PWY.5121..superpathway.of.geranylgeranyl.diphosphate.biosynthesis.II..via.MEP.	rs7768092	6	168705006	C	T	0.168872	0.0366397	0.0753044	4.04647e-06	7738
965	PWY.5121..superpathway.of.geranylgeranyl.diphosphate.biosynthesis.II..via.MEP.	rs73223276	8	21069931	A	C	0.16298	0.0361788	0.076636	6.6418e-06	7738
966	PWY.5121..superpathway.of.geranylgeranyl.diphosphate.biosynthesis.II..via.MEP.	rs34880012	8	81333057	C	T	-0.168228	0.0335577	0.0974342	5.35598e-07	7738
967	PWY.5121..superpathway.of.geranylgeranyl.diphosphate.biosynthesis.II..via.MEP.	rs324546	9	9107265	G	A	-0.0869535	0.0185896	0.623757	2.90347e-06	7738
968	PWY.5121..superpathway.of.geranylgeranyl.diphosphate.biosynthesis.II..via.MEP.	rs10786832	10	106618448	T	C	0.085438	0.0186763	0.372798	4.76965e-06	7738
969	PWY.5121..superpathway.of.geranylgeranyl.diphosphate.biosynthesis.II..via.MEP.	rs118145836	14	94884667	A	G	-0.128246	0.0279642	0.125925	4.51664e-06	7738
970	PWY.5173..superpathway.of.acetyl.CoA.biosynthesis	rs57556486	1	228187478	C	A	-0.166228	0.0369351	0.100193	6.7778e-06	7738
971	PWY.5173..superpathway.of.acetyl.CoA.biosynthesis	rs72802218	2	52694626	C	A	0.110332	0.0243166	0.276743	5.69789e-06	7738
972	PWY.5173..superpathway.of.acetyl.CoA.biosynthesis	rs11684212	2	151954480	T	C	-0.233394	0.0506614	0.0510055	4.08617e-06	7738
973	PWY.5173..superpathway.of.acetyl.CoA.biosynthesis	rs78721974	2	235589724	G	C	0.194905	0.0430417	0.0762398	5.94649e-06	7738
974	PWY.5173..superpathway.of.acetyl.CoA.biosynthesis	rs10433369	3	105180455	A	T	-0.127888	0.0272418	0.212694	2.67211e-06	7738
975	PWY.5173..superpathway.of.acetyl.CoA.biosynthesis	rs56349005	6	76127908	T	C	-0.125349	0.0280718	0.193825	7.99596e-06	7738
976	PWY.5173..superpathway.of.acetyl.CoA.biosynthesis	rs16880922	6	89297191	T	C	0.169769	0.0382782	0.0949568	9.20121e-06	7738
977	PWY.5173..superpathway.of.acetyl.CoA.biosynthesis	rs9649791	7	51618623	T	C	0.170452	0.0380155	0.0951246	7.33424e-06	7738
978	PWY.5173..superpathway.of.acetyl.CoA.biosynthesis	rs72497321	8	120016152	G	A	-0.163914	0.0365851	0.104649	7.45233e-06	7738
979	PWY.5173..superpathway.of.acetyl.CoA.biosynthesis	rs9969725	9	110766582	G	A	-0.195776	0.0386241	0.0970736	4.0043e-07	7738
980	PWY.5173..superpathway.of.acetyl.CoA.biosynthesis	rs4442602	12	125710951	C	T	-0.109588	0.0246138	0.67759	8.49599e-06	7738
981	PWY.5173..superpathway.of.acetyl.CoA.biosynthesis	rs9965721	18	71504308	C	A	-0.11424	0.0246148	0.57824	3.46521e-06	7738
982	PWY.5173..superpathway.of.acetyl.CoA.biosynthesis	rs8108922	19	691025	T	C	-0.105907	0.022132	0.557354	1.70777e-06	7738
983	PWY.5177..glutaryl.CoA.degradation	rs6705904	2	65770031	G	T	0.0777489	0.0164847	0.607313	2.40008e-06	7738
984	PWY.5177..glutaryl.CoA.degradation	rs6771585	3	11766199	T	C	-0.0828843	0.0186237	0.268426	8.5684e-06	7738
985	PWY.5177..glutaryl.CoA.degradation	rs73035953	5	9599686	A	G	-0.0938675	0.0211146	0.182476	8.76432e-06	7738
986	PWY.5177..glutaryl.CoA.degradation	rs2467707	8	25541866	C	T	0.119244	0.0256029	0.890111	3.20157e-06	7738
987	PWY.5177..glutaryl.CoA.degradation	rs2769148	9	112546059	A	T	-0.137397	0.0292051	0.0847084	2.54412e-06	7738
988	PWY.5177..glutaryl.CoA.degradation	rs34436485	12	53018845	G	T	-0.0863431	0.0194084	0.22915	8.63746e-06	7738
989	PWY.5177..glutaryl.CoA.degradation	rs6504045	17	59555112	G	A	0.0838954	0.0182589	0.265363	4.33247e-06	7738
990	PWY.5177..glutaryl.CoA.degradation	rs36720	19	16567351	C	T	-0.078686	0.0176808	0.306315	8.57211e-06	7738
991	PWY.5177..glutaryl.CoA.degradation	rs2746259	20	61456061	A	G	0.0816556	0.0181758	0.621172	7.03751e-06	7738
992	PWY.5188..tetrapyrrole.biosynthesis.I..from.glutamate.	rs7514177	1	77782761	A	G	0.0845949	0.0169102	0.367239	5.65604e-07	7738
993	PWY.5188..tetrapyrrole.biosynthesis.I..from.glutamate.	rs56328422	2	160386220	C	T	0.0920807	0.0185967	0.27704	7.36618e-07	7738
994	PWY.5188..tetrapyrrole.biosynthesis.I..from.glutamate.	rs6883971	5	171336723	A	G	-0.0747935	0.0161242	0.500646	3.50777e-06	7738
995	PWY.5188..tetrapyrrole.biosynthesis.I..from.glutamate.	rs6955039	7	34661703	A	G	0.132395	0.0288909	0.0870727	4.59245e-06	7738
996	PWY.5188..tetrapyrrole.biosynthesis.I..from.glutamate.	rs143423622	8	49077380	A	G	-0.151561	0.0309671	0.0773468	9.86718e-07	7738
997	PWY.5188..tetrapyrrole.biosynthesis.I..from.glutamate.	rs10097925	8	113227264	G	A	0.127694	0.0280562	0.0903157	5.32991e-06	7738
998	PWY.5188..tetrapyrrole.biosynthesis.I..from.glutamate.	rs72836424	10	129037453	C	T	0.134741	0.0298751	0.0785636	6.47836e-06	7738
999	PWY.5188..tetrapyrrole.biosynthesis.I..from.glutamate.	rs602124	11	69388853	C	G	-0.085996	0.0193755	0.772156	9.06351e-06	7738
1000	PWY.5188..tetrapyrrole.biosynthesis.I..from.glutamate.	rs4268811	17	25944596	C	A	0.0874016	0.0174958	0.332946	5.86616e-07	7738
1001	PWY.5188..tetrapyrrole.biosynthesis.I..from.glutamate.	rs61086481	18	60087961	A	G	0.0879345	0.019844	0.210287	9.36662e-06	7738
1002	PWY.5188..tetrapyrrole.biosynthesis.I..from.glutamate.	rs4810354	20	40986511	A	G	-0.093531	0.0188279	0.727515	6.77569e-07	7738
1003	PWY.5189..tetrapyrrole.biosynthesis.II..from.glycine.	rs78900653	1	30754665	G	A	-0.186456	0.0408695	0.0626405	5.06126e-06	7738
1004	PWY.5189..tetrapyrrole.biosynthesis.II..from.glycine.	rs497333	1	40207169	G	T	-0.100133	0.0222943	0.668849	7.07417e-06	7738
1005	PWY.5189..tetrapyrrole.biosynthesis.II..from.glycine.	rs11164337	1	102389733	T	C	-0.103145	0.0211939	0.335786	1.13463e-06	7738
1006	PWY.5189..tetrapyrrole.biosynthesis.II..from.glycine.	rs1408826	1	199203902	C	G	0.0991627	0.0201667	0.532828	8.78088e-07	7738
1007	PWY.5189..tetrapyrrole.biosynthesis.II..from.glycine.	rs9999134	4	163176156	A	T	-0.0906156	0.0204524	0.413889	9.39888e-06	7738
1008	PWY.5189..tetrapyrrole.biosynthesis.II..from.glycine.	rs9394084	6	11451424	A	G	-0.112177	0.0248409	0.249958	6.30736e-06	7738
1009	PWY.5189..tetrapyrrole.biosynthesis.II..from.glycine.	rs4291387	9	98843638	A	G	0.0960681	0.021356	0.326343	6.8466e-06	7738
1010	PWY.5189..tetrapyrrole.biosynthesis.II..from.glycine.	rs11601607	11	57434906	T	G	-0.177624	0.0388716	0.0739059	4.88879e-06	7738
1011	PWY.5189..tetrapyrrole.biosynthesis.II..from.glycine.	rs17181375	12	5678868	A	G	0.170862	0.0382622	0.0764906	7.98645e-06	7738
1012	PWY.5189..tetrapyrrole.biosynthesis.II..from.glycine.	rs4930770	12	5716886	T	C	0.105489	0.0233603	0.245025	6.30997e-06	7738
1013	PWY.5189..tetrapyrrole.biosynthesis.II..from.glycine.	rs2695011	12	19936331	T	C	0.20264	0.044901	0.935027	6.39029e-06	7738
1014	PWY.5189..tetrapyrrole.biosynthesis.II..from.glycine.	rs1696430	12	130499183	A	G	-0.1744	0.0390885	0.0698958	8.13257e-06	7738
1015	PWY.5189..tetrapyrrole.biosynthesis.II..from.glycine.	rs1437589	15	96655633	C	G	-0.0966287	0.0202973	0.475967	1.92961e-06	7738
1016	PWY.5189..tetrapyrrole.biosynthesis.II..from.glycine.	rs28645782	15	99991266	C	T	0.107058	0.0233139	0.741605	4.39011e-06	7738
1017	PWY.5345..superpathway.of.L.methionine.biosynthesis..by.sulfhydrylation.	rs55974538	1	193894993	A	G	-0.11291	0.025371	0.117807	8.57238e-06	7738
1018	PWY.5345..superpathway.of.L.methionine.biosynthesis..by.sulfhydrylation.	rs2305588	2	182347072	C	T	-0.0980614	0.0204326	0.200682	1.59255e-06	7738
1019	PWY.5345..superpathway.of.L.methionine.biosynthesis..by.sulfhydrylation.	rs34153461	7	83135132	C	A	0.0759731	0.0171584	0.457711	9.52166e-06	7738
1020	PWY.5345..superpathway.of.L.methionine.biosynthesis..by.sulfhydrylation.	rs12541554	8	10393079	A	G	-0.0806005	0.0170578	0.342803	2.29965e-06	7738
1021	PWY.5345..superpathway.of.L.methionine.biosynthesis..by.sulfhydrylation.	rs11631625	15	66608731	G	A	-0.0861176	0.0190931	0.241789	6.47073e-06	7738
1022	PWY.5345..superpathway.of.L.methionine.biosynthesis..by.sulfhydrylation.	rs12442423	15	93939999	C	A	-0.0975472	0.0220458	0.168002	9.65536e-06	7738
1023	PWY.5345..superpathway.of.L.methionine.biosynthesis..by.sulfhydrylation.	rs77586457	16	24512006	A	G	0.175786	0.0364365	0.0567096	1.4039e-06	7738
1024	PWY.5345..superpathway.of.L.methionine.biosynthesis..by.sulfhydrylation.	rs36095827	17	4423541	T	G	0.0875099	0.0163625	0.52524	8.88323e-08	7738
1025	PWY.5345..superpathway.of.L.methionine.biosynthesis..by.sulfhydrylation.	rs77995790	18	34081413	C	T	-0.158003	0.0343555	0.0617925	4.24401e-06	7738
1026	PWY.5345..superpathway.of.L.methionine.biosynthesis..by.sulfhydrylation.	rs73009442	19	18475073	A	C	0.0928574	0.0199593	0.287204	3.28181e-06	7738
1027	PWY.5384..sucrose.degradation.IV..sucrose.phosphorylase.	rs469926	1	162397263	C	T	-0.0936989	0.0208728	0.582726	7.15438e-06	7738
1028	PWY.5384..sucrose.degradation.IV..sucrose.phosphorylase.	rs1641129	2	10627860	T	G	-0.204992	0.045167	0.0583257	5.66453e-06	7738
1029	PWY.5384..sucrose.degradation.IV..sucrose.phosphorylase.	rs6794521	3	165267123	C	T	0.0956983	0.0203386	0.545526	2.53537e-06	7738
1030	PWY.5384..sucrose.degradation.IV..sucrose.phosphorylase.	rs12646654	4	15172967	C	T	-0.0955337	0.0216118	0.315164	9.85011e-06	7738
1031	PWY.5384..sucrose.degradation.IV..sucrose.phosphorylase.	rs140865787	4	100552764	T	C	0.211017	0.0446248	0.0548948	2.25982e-06	7738
1032	PWY.5384..sucrose.degradation.IV..sucrose.phosphorylase.	rs2962259	5	50414347	C	T	0.122254	0.0254425	0.799817	1.5466e-06	7738
1033	PWY.5384..sucrose.degradation.IV..sucrose.phosphorylase.	rs9386212	6	148422060	T	G	0.0947158	0.0208453	0.590529	5.52629e-06	7738
1034	PWY.5384..sucrose.degradation.IV..sucrose.phosphorylase.	rs2690294	7	95445260	G	C	-0.0945844	0.0210304	0.450437	6.87542e-06	7738
1035	PWY.5384..sucrose.degradation.IV..sucrose.phosphorylase.	rs10450895	14	81825240	T	C	-0.0956152	0.0207984	0.417494	4.28136e-06	7738
1036	PWY.5505..L.glutamate.and.L.glutamine.biosynthesis	rs17029909	1	6882189	G	A	-0.109856	0.023518	0.234966	2.99557e-06	7738
1037	PWY.5505..L.glutamate.and.L.glutamine.biosynthesis	rs1323288	1	59246115	G	T	-0.104898	0.0232863	0.264833	6.64585e-06	7738
1038	PWY.5505..L.glutamate.and.L.glutamine.biosynthesis	rs13407420	2	52016410	A	C	0.0901004	0.0200652	0.463935	7.10923e-06	7738
1039	PWY.5505..L.glutamate.and.L.glutamine.biosynthesis	rs78559400	2	227486298	T	C	0.229021	0.0481591	0.0569253	1.9794e-06	7738
1040	PWY.5505..L.glutamate.and.L.glutamine.biosynthesis	rs76063194	4	134927861	T	G	0.16236	0.0337697	0.0928905	1.52561e-06	7738
1041	PWY.5505..L.glutamate.and.L.glutamine.biosynthesis	rs32064	5	11249206	T	C	0.0953215	0.0201502	0.465387	2.23926e-06	7738
1042	PWY.5505..L.glutamate.and.L.glutamine.biosynthesis	rs1265156	6	31142297	A	C	-0.0977303	0.0214335	0.311627	5.12264e-06	7738
1043	PWY.5505..L.glutamate.and.L.glutamine.biosynthesis	rs72956316	6	102156641	C	T	-0.151959	0.0322146	0.110632	2.3924e-06	7738
1044	PWY.5505..L.glutamate.and.L.glutamine.biosynthesis	rs11144743	9	71621434	T	C	-0.171868	0.0383075	0.0718881	7.23911e-06	7738
1045	PWY.5505..L.glutamate.and.L.glutamine.biosynthesis	rs77963678	10	18482561	C	T	0.15031	0.0335615	0.0974272	7.51121e-06	7738
1046	PWY.5505..L.glutamate.and.L.glutamine.biosynthesis	rs61311341	10	45225931	G	T	-0.155422	0.0339779	0.100968	4.78004e-06	7738
1047	PWY.5505..L.glutamate.and.L.glutamine.biosynthesis	rs12414617	10	118056285	G	T	-0.199019	0.0391838	0.0745865	3.79173e-07	7738
1048	PWY.5505..L.glutamate.and.L.glutamine.biosynthesis	rs472752	10	130589876	C	A	0.0930875	0.0206684	0.598315	6.67317e-06	7738
1049	PWY.5505..L.glutamate.and.L.glutamine.biosynthesis	rs11027972	11	24541340	G	A	-0.202865	0.0426597	0.0624236	1.98026e-06	7738
1050	PWY.5505..L.glutamate.and.L.glutamine.biosynthesis	rs16934689	11	40320791	G	A	-0.145495	0.0305982	0.125403	1.9845e-06	7738
1051	PWY.5505..L.glutamate.and.L.glutamine.biosynthesis	rs58095618	20	59174660	A	G	-0.152287	0.0328042	0.100818	3.44541e-06	7738
1052	PWY.5656..mannosylglycerate.biosynthesis.I	rs114111279	3	26853818	A	C	0.346972	0.0736956	0.0785548	2.49949e-06	7738
1053	PWY.5656..mannosylglycerate.biosynthesis.I	rs35832957	3	186707884	T	C	0.25379	0.0540401	0.161574	2.64873e-06	7738
1054	PWY.5656..mannosylglycerate.biosynthesis.I	rs10001022	4	45393364	T	C	0.397916	0.0732267	0.0692782	5.50946e-08	7738
1055	PWY.5656..mannosylglycerate.biosynthesis.I	rs844134	6	158181048	T	C	-0.199912	0.0436591	0.290074	4.67361e-06	7738
1056	PWY.5656..mannosylglycerate.biosynthesis.I	rs273145	7	41508929	C	T	0.183214	0.0405569	0.686695	6.25852e-06	7738
1057	PWY.5656..mannosylglycerate.biosynthesis.I	rs12667987	7	139354235	G	C	-0.181826	0.0409418	0.459822	8.9512e-06	7738
1058	PWY.5656..mannosylglycerate.biosynthesis.I	rs11217548	11	119742803	T	C	-0.34505	0.0754496	0.0682151	4.80205e-06	7738
1059	PWY.5656..mannosylglycerate.biosynthesis.I	rs12719736	15	101523023	T	C	0.238351	0.0531521	0.146262	7.31497e-06	7738
1060	PWY.5656..mannosylglycerate.biosynthesis.I	rs28510778	16	24509583	T	C	-0.412225	0.0891587	0.0522974	3.77328e-06	7738
1061	PWY.5656..mannosylglycerate.biosynthesis.I	rs12930516	16	86742581	C	T	0.178996	0.0384823	0.561242	3.2972e-06	7738
1062	PWY.5656..mannosylglycerate.biosynthesis.I	rs6063434	20	48413539	G	A	-0.208672	0.0457102	0.771033	4.99243e-06	7738
1063	PWY.5659..GDP.mannose.biosynthesis	rs13007173	2	114001921	G	A	0.129791	0.0285764	0.101073	5.57516e-06	7738
1064	PWY.5659..GDP.mannose.biosynthesis	rs56385884	2	144710295	G	A	-0.127456	0.0282124	0.0888632	6.25055e-06	7738
1065	PWY.5659..GDP.mannose.biosynthesis	rs73100534	3	66441929	C	G	-0.132943	0.0279034	0.0944874	1.89397e-06	7738
1066	PWY.5659..GDP.mannose.biosynthesis	rs2666365	3	190827728	T	C	-0.0953908	0.020759	0.176541	4.32457e-06	7738
1067	PWY.5659..GDP.mannose.biosynthesis	rs4837963	9	125165794	T	C	0.121846	0.0252455	0.116006	1.38987e-06	7738
1068	PWY.5659..GDP.mannose.biosynthesis	rs7086625	10	72518441	T	G	0.104962	0.0221493	0.15398	2.14939e-06	7738
1069	PWY.5659..GDP.mannose.biosynthesis	rs72929354	11	34588712	C	G	-0.162909	0.0352049	0.0635831	3.70176e-06	7738
1070	PWY.5659..GDP.mannose.biosynthesis	rs73170444	22	47497291	A	C	0.212819	0.041602	0.0520125	3.12747e-07	7738
1071	PWY.5667..CDP.diacylglycerol.biosynthesis.I	rs3860223	1	111125481	T	C	0.0907144	0.0202542	0.808219	7.5066e-06	7738
1072	PWY.5667..CDP.diacylglycerol.biosynthesis.I	rs111866871	2	207610744	G	A	-0.117675	0.0253206	0.110014	3.36134e-06	7738
1073	PWY.5667..CDP.diacylglycerol.biosynthesis.I	rs304820	3	30744505	T	G	-0.0780772	0.0173192	0.307552	6.54021e-06	7738
1074	PWY.5667..CDP.diacylglycerol.biosynthesis.I	rs73087038	3	52996874	C	T	-0.160748	0.0346118	0.0592312	3.41208e-06	7738
1075	PWY.5667..CDP.diacylglycerol.biosynthesis.I	rs76005509	3	130974258	A	C	-0.120097	0.025172	0.118369	1.83274e-06	7738
1076	PWY.5667..CDP.diacylglycerol.biosynthesis.I	rs9853551	3	149889584	C	T	0.0742126	0.0163382	0.625431	5.5654e-06	7738
1077	PWY.5667..CDP.diacylglycerol.biosynthesis.I	rs74537816	4	59022589	C	T	-0.11528	0.024976	0.1229	3.91917e-06	7738
1078	PWY.5667..CDP.diacylglycerol.biosynthesis.I	rs11764255	7	43488465	A	C	0.103612	0.0217181	0.168117	1.83525e-06	7738
1079	PWY.5667..CDP.diacylglycerol.biosynthesis.I	rs2227019	8	28615106	C	G	0.0991645	0.0221387	0.176764	7.49102e-06	7738
1080	PWY.5667..CDP.diacylglycerol.biosynthesis.I	rs1565690	9	72608112	A	G	0.175471	0.0349066	0.0589198	4.98549e-07	7738
1081	PWY.5667..CDP.diacylglycerol.biosynthesis.I	rs72768324	9	138508027	C	T	0.104081	0.0231023	0.146899	6.62989e-06	7738
1082	PWY.5667..CDP.diacylglycerol.biosynthesis.I	rs11040918	11	6573784	C	T	0.0782005	0.0174	0.645727	6.98073e-06	7738
1083	PWY.5667..CDP.diacylglycerol.biosynthesis.I	rs2662200	11	37203342	G	A	-0.0720332	0.0159265	0.547052	6.10081e-06	7738
1084	PWY.5667..CDP.diacylglycerol.biosynthesis.I	rs2899122	15	45043103	G	T	-0.141827	0.029441	0.915703	1.45498e-06	7738
1085	PWY.5667..CDP.diacylglycerol.biosynthesis.I	rs62087427	18	9559220	G	A	0.11829	0.0265803	0.100849	8.5759e-06	7738
1086	PWY.5667..CDP.diacylglycerol.biosynthesis.I	rs10409224	19	34535507	G	A	-0.0785661	0.0169563	0.354823	3.59637e-06	7738
1087	PWY.5667..CDP.diacylglycerol.biosynthesis.I	rs11086863	20	41783638	A	G	-0.0782674	0.017591	0.360961	8.61526e-06	7738
1088	PWY.5676..acetyl.CoA.fermentation.to.butanoate.II	rs4476386	2	49919228	G	C	-0.0729334	0.0162973	0.5405	7.6351e-06	7738
1089	PWY.5676..acetyl.CoA.fermentation.to.butanoate.II	rs10933259	2	229353849	G	A	0.0833518	0.0180549	0.287092	3.90137e-06	7738
1090	PWY.5676..acetyl.CoA.fermentation.to.butanoate.II	rs55906502	4	141304509	G	A	0.130872	0.0293518	0.0889034	8.2451e-06	7738
1091	PWY.5676..acetyl.CoA.fermentation.to.butanoate.II	rs34218333	8	124682971	A	T	0.0915685	0.0203971	0.206715	7.14636e-06	7738
1092	PWY.5676..acetyl.CoA.fermentation.to.butanoate.II	rs7043302	9	9139951	T	G	0.187733	0.0389839	0.0508132	1.46708e-06	7738
1093	PWY.5676..acetyl.CoA.fermentation.to.butanoate.II	rs409534	10	8111168	T	C	-0.0932478	0.0202551	0.209549	4.15126e-06	7738
1094	PWY.5676..acetyl.CoA.fermentation.to.butanoate.II	rs4533289	16	25933464	A	G	-0.11869	0.0244319	0.129961	1.18583e-06	7738
1095	PWY.5676..acetyl.CoA.fermentation.to.butanoate.II	rs11077815	17	74389890	C	T	-0.0791191	0.0169237	0.616275	2.93898e-06	7738
1096	PWY.5676..acetyl.CoA.fermentation.to.butanoate.II	rs150794	21	43461809	G	C	-0.0954321	0.0213054	0.791033	7.49055e-06	7738
1097	PWY.5686..UMP.biosynthesis	rs801356	2	195540502	C	G	0.154211	0.0348444	0.941383	9.61277e-06	7738
1098	PWY.5686..UMP.biosynthesis	rs111943101	5	18816315	A	G	-0.10313	0.0231675	0.185595	8.52811e-06	7738
1099	PWY.5686..UMP.biosynthesis	rs542914	6	53376648	A	C	0.0789129	0.0170354	0.39647	3.61641e-06	7738
1100	PWY.5686..UMP.biosynthesis	rs72918404	6	96282103	C	T	-0.105726	0.0230278	0.147413	4.40607e-06	7738
1101	PWY.5686..UMP.biosynthesis	rs217010	7	140985728	A	T	0.0783441	0.0163731	0.544723	1.71057e-06	7738
1102	PWY.5686..UMP.biosynthesis	rs10100272	8	19491945	G	A	0.104402	0.0226546	0.832233	4.057e-06	7738
1103	PWY.5686..UMP.biosynthesis	rs7108080	11	59726765	A	G	-0.0769942	0.0167709	0.508635	4.41276e-06	7738
1104	PWY.5686..UMP.biosynthesis	rs754639	17	80883567	A	G	0.0870085	0.0184865	0.33023	2.5188e-06	7738
1105	PWY.5695..urate.biosynthesis.inosine.5..phosphate.degradation	rs7551751	1	26525855	A	G	0.0744567	0.0164681	0.598166	6.14737e-06	7738
1106	PWY.5695..urate.biosynthesis.inosine.5..phosphate.degradation	rs57434716	4	36080659	A	G	0.0773641	0.0173592	0.325696	8.32466e-06	7738
1107	PWY.5695..urate.biosynthesis.inosine.5..phosphate.degradation	rs10057035	5	121944409	C	T	-0.0765501	0.0172837	0.333288	9.46537e-06	7738
1108	PWY.5695..urate.biosynthesis.inosine.5..phosphate.degradation	rs116873962	7	148564384	T	G	0.110536	0.0247545	0.13023	7.9971e-06	7738
1109	PWY.5695..urate.biosynthesis.inosine.5..phosphate.degradation	rs560351	8	98459152	T	A	0.0969695	0.0218065	0.823673	8.71525e-06	7738
1110	PWY.5695..urate.biosynthesis.inosine.5..phosphate.degradation	rs11139701	9	72284326	C	T	0.111525	0.0247432	0.127457	6.56636e-06	7738
1111	PWY.5695..urate.biosynthesis.inosine.5..phosphate.degradation	rs573126	11	116276086	C	A	-0.0818401	0.0182486	0.285267	7.30036e-06	7738
1112	PWY.5695..urate.biosynthesis.inosine.5..phosphate.degradation	rs98545	12	2737295	T	C	0.111512	0.0251428	0.128081	9.20152e-06	7738
1113	PWY.5695..urate.biosynthesis.inosine.5..phosphate.degradation	rs1561691	15	71342992	A	G	0.10183	0.022946	0.851021	9.08783e-06	7738
1114	PWY.5695..urate.biosynthesis.inosine.5..phosphate.degradation	rs11668451	19	56821673	G	A	-0.127508	0.0282562	0.0913128	6.40544e-06	7738
1115	PWY.5695..urate.biosynthesis.inosine.5..phosphate.degradation	rs111983634	20	56448369	A	T	-0.165132	0.0368272	0.0574869	7.32695e-06	7738
1116	PWY.5705..allantoin.degradation.to.glyoxylate.III	rs4669688	2	11233323	C	T	0.146631	0.0321029	0.622084	4.93496e-06	7738
1117	PWY.5705..allantoin.degradation.to.glyoxylate.III	rs3820904	2	209329178	G	A	-0.160534	0.03591	0.768846	7.80566e-06	7738
1118	PWY.5705..allantoin.degradation.to.glyoxylate.III	rs16851172	3	105175449	G	A	-0.190818	0.0396411	0.193511	1.48212e-06	7738
1119	PWY.5705..allantoin.degradation.to.glyoxylate.III	rs4683801	3	139835537	G	A	0.17208	0.0380662	0.273418	6.16826e-06	7738
1120	PWY.5705..allantoin.degradation.to.glyoxylate.III	rs10937272	3	186549155	G	C	0.166947	0.0328605	0.338586	3.76468e-07	7738
1121	PWY.5705..allantoin.degradation.to.glyoxylate.III	rs28465688	4	26341041	A	C	0.140849	0.0307359	0.531041	4.59338e-06	7738
1122	PWY.5705..allantoin.degradation.to.glyoxylate.III	rs13140123	4	40387831	A	T	-0.255831	0.0573178	0.0865392	8.06789e-06	7738
1123	PWY.5705..allantoin.degradation.to.glyoxylate.III	rs7822956	8	17719930	G	A	0.211638	0.0404533	0.814694	1.6799e-07	7738
1124	PWY.5705..allantoin.degradation.to.glyoxylate.III	rs12449342	17	41087400	A	G	0.160955	0.0354844	0.722053	5.73451e-06	7738
1125	PWY.5705..allantoin.degradation.to.glyoxylate.III	rs16993923	22	23199104	G	A	-0.205762	0.0459587	0.172361	7.56565e-06	7738
1126	PWY.5791..1.4.dihydroxy.2.naphthoate.biosynthesis.II..plants.	rs10192555	2	210233822	C	T	0.105255	0.0232064	0.568064	5.74435e-06	7738
1127	PWY.5791..1.4.dihydroxy.2.naphthoate.biosynthesis.II..plants.	rs7691920	4	57418400	G	A	0.116198	0.0257387	0.702496	6.34567e-06	7738
1128	PWY.5791..1.4.dihydroxy.2.naphthoate.biosynthesis.II..plants.	rs80031880	4	85114600	C	T	0.251853	0.0555391	0.0649738	5.76838e-06	7738
1129	PWY.5791..1.4.dihydroxy.2.naphthoate.biosynthesis.II..plants.	rs3846235	4	144227841	T	C	-0.10545	0.0235326	0.415117	7.42952e-06	7738
1130	PWY.5791..1.4.dihydroxy.2.naphthoate.biosynthesis.II..plants.	rs207254	6	90810572	C	G	0.109973	0.0231251	0.49049	1.97901e-06	7738
1131	PWY.5791..1.4.dihydroxy.2.naphthoate.biosynthesis.II..plants.	rs62465767	7	51667991	A	G	0.177111	0.040061	0.0949348	9.82284e-06	7738
1132	PWY.5791..1.4.dihydroxy.2.naphthoate.biosynthesis.II..plants.	rs4585628	7	70997867	G	A	0.170362	0.038025	0.104614	7.45537e-06	7738
1133	PWY.5791..1.4.dihydroxy.2.naphthoate.biosynthesis.II..plants.	rs11761901	7	115891686	A	G	-0.137544	0.0278344	0.213855	7.75143e-07	7738
1134	PWY.5791..1.4.dihydroxy.2.naphthoate.biosynthesis.II..plants.	rs28634397	8	5176782	T	C	0.196644	0.042355	0.079774	3.43783e-06	7738
1135	PWY.5791..1.4.dihydroxy.2.naphthoate.biosynthesis.II..plants.	rs9886448	8	26369707	C	T	-0.15792	0.0347403	0.123965	5.47488e-06	7738
1136	PWY.5791..1.4.dihydroxy.2.naphthoate.biosynthesis.II..plants.	rs61861701	10	112365004	G	A	0.138831	0.0274846	0.247235	4.38984e-07	7738
1137	PWY.5791..1.4.dihydroxy.2.naphthoate.biosynthesis.II..plants.	rs34011530	11	1689461	G	C	-0.134451	0.0300979	0.18175	7.92768e-06	7738
1138	PWY.5791..1.4.dihydroxy.2.naphthoate.biosynthesis.II..plants.	rs10793056	11	72760165	C	T	-0.104156	0.0229619	0.506205	5.73174e-06	7738
1139	PWY.5791..1.4.dihydroxy.2.naphthoate.biosynthesis.II..plants.	rs996888	11	119428158	G	A	-0.182271	0.0389881	0.902701	2.939e-06	7738
1140	PWY.5791..1.4.dihydroxy.2.naphthoate.biosynthesis.II..plants.	rs12327456	18	1485613	T	A	0.13543	0.0283437	0.20964	1.76919e-06	7738
1141	PWY.5791..1.4.dihydroxy.2.naphthoate.biosynthesis.II..plants.	rs2834173	21	34656070	C	T	-0.107002	0.0233815	0.424138	4.73158e-06	7738
1142	PWY.5791..1.4.dihydroxy.2.naphthoate.biosynthesis.II..plants.	rs9941912	22	27299411	C	G	-0.239966	0.0499897	0.0607982	1.58421e-06	7738
1143	PWY.5838..superpathway.of.menaquinol.8.biosynthesis.I	rs2010010	5	153760270	C	T	0.172641	0.0354685	0.231858	1.1305e-06	7738
1144	PWY.5838..superpathway.of.menaquinol.8.biosynthesis.I	rs1551680	10	127858540	T	C	0.304768	0.0689124	0.0532869	9.75443e-06	7738
1145	PWY.5838..superpathway.of.menaquinol.8.biosynthesis.I	rs8045590	16	6114071	A	C	0.212173	0.0459052	0.888889	3.80106e-06	7738
1146	PWY.5838..superpathway.of.menaquinol.8.biosynthesis.I	rs71323853	21	24098134	A	G	-0.243918	0.0538717	0.0852969	5.9615e-06	7738
1147	PWY.5850..superpathway.of.menaquinol.6.biosynthesis.I	rs76253510	1	210801894	A	G	0.321464	0.0690886	0.0672308	3.27263e-06	7738
1148	PWY.5850..superpathway.of.menaquinol.6.biosynthesis.I	rs4306193	1	211211672	A	C	0.147132	0.0332888	0.494895	9.87622e-06	7738
1149	PWY.5850..superpathway.of.menaquinol.6.biosynthesis.I	rs4075150	2	228253609	A	G	-0.159952	0.0340355	0.500912	2.60717e-06	7738
1150	PWY.5850..superpathway.of.menaquinol.6.biosynthesis.I	rs6444585	3	191377850	A	G	0.170074	0.037838	0.683973	6.96342e-06	7738
1151	PWY.5850..superpathway.of.menaquinol.6.biosynthesis.I	rs11753487	6	26341314	C	T	-0.253668	0.0535559	0.133847	2.17431e-06	7738
1152	PWY.5850..superpathway.of.menaquinol.6.biosynthesis.I	rs875897	7	27200855	G	C	-0.241421	0.0516772	0.867016	2.98689e-06	7738
1153	PWY.5850..superpathway.of.menaquinol.6.biosynthesis.I	rs10239134	7	51711361	A	G	0.248673	0.055122	0.103567	6.44259e-06	7738
1154	PWY.5850..superpathway.of.menaquinol.6.biosynthesis.I	rs11824678	11	98326473	C	A	0.247837	0.0552553	0.105913	7.28071e-06	7738
1155	PWY.5850..superpathway.of.menaquinol.6.biosynthesis.I	rs35620562	12	47931524	C	T	-0.195456	0.0438952	0.189708	8.47608e-06	7738
1156	PWY.5850..superpathway.of.menaquinol.6.biosynthesis.I	rs3865408	18	24418874	T	A	-0.274957	0.0577701	0.104985	1.94068e-06	7738
1157	PWY.5850..superpathway.of.menaquinol.6.biosynthesis.I	rs62112542	19	4940950	A	G	-0.184047	0.0404972	0.235468	5.50159e-06	7738
1158	PWY.5913..TCA.cycle.VI..obligate.autotrophs.	rs242053	1	4751878	T	C	-0.218655	0.049245	0.058192	8.98985e-06	7738
1159	PWY.5913..TCA.cycle.VI..obligate.autotrophs.	rs2616174	8	20598737	T	C	-0.111196	0.0240432	0.257394	3.74912e-06	7738
1160	PWY.5913..TCA.cycle.VI..obligate.autotrophs.	rs12006002	9	18166899	T	C	-0.100171	0.0216243	0.339664	3.61512e-06	7738
1161	PWY.5913..TCA.cycle.VI..obligate.autotrophs.	rs61828192	10	8881717	G	C	0.160365	0.0302332	0.147456	1.13121e-07	7738
1162	PWY.5913..TCA.cycle.VI..obligate.autotrophs.	rs17175056	13	94779284	G	A	0.14359	0.0314645	0.121156	5.02909e-06	7738
1163	PWY.5913..TCA.cycle.VI..obligate.autotrophs.	rs28490985	15	53566746	A	T	0.113361	0.0255265	0.226437	8.95831e-06	7738
1164	PWY.5913..TCA.cycle.VI..obligate.autotrophs.	rs6052371	20	4103365	T	C	0.117615	0.0259209	0.214021	5.69361e-06	7738
1165	PWY.5913..TCA.cycle.VI..obligate.autotrophs.	rs2826386	21	21925160	T	C	0.099493	0.0212898	0.416276	2.96456e-06	7738
1166	PWY.5913..TCA.cycle.VI..obligate.autotrophs.	rs743920	22	29621128	G	C	-0.166238	0.0353105	0.126928	2.50305e-06	7738
1167	PWY.5918..superpathay.of.heme.biosynthesis.from.glutamate	rs12087936	1	59539724	A	G	-0.145661	0.0311788	0.141332	2.98579e-06	7738
1168	PWY.5918..superpathay.of.heme.biosynthesis.from.glutamate	rs76525743	1	157073611	C	T	0.199721	0.0414867	0.074339	1.47867e-06	7738
1169	PWY.5918..superpathay.of.heme.biosynthesis.from.glutamate	rs68116107	2	43318406	G	A	0.161386	0.0364803	0.111485	9.69332e-06	7738
1170	PWY.5918..superpathay.of.heme.biosynthesis.from.glutamate	rs35586568	2	116600118	A	G	0.228485	0.0513702	0.0535691	8.67464e-06	7738
1171	PWY.5918..superpathay.of.heme.biosynthesis.from.glutamate	rs4831157	3	116463392	C	G	0.108553	0.0227817	0.436833	1.88951e-06	7738
1172	PWY.5918..superpathay.of.heme.biosynthesis.from.glutamate	rs2913384	5	158070705	A	G	-0.188034	0.0415236	0.924665	5.94415e-06	7738
1173	PWY.5918..superpathay.of.heme.biosynthesis.from.glutamate	rs10089785	8	109599969	C	T	0.101733	0.0228451	0.401736	8.46169e-06	7738
1174	PWY.5918..superpathay.of.heme.biosynthesis.from.glutamate	rs61344468	17	9910617	G	A	-0.156927	0.0339806	0.124387	3.87242e-06	7738
1175	PWY.5918..superpathay.of.heme.biosynthesis.from.glutamate	rs7221236	17	68888753	G	A	0.10055	0.0226016	0.638583	8.63463e-06	7738
1176	PWY.5918..superpathay.of.heme.biosynthesis.from.glutamate	rs2116877	19	11358440	T	C	-0.164697	0.0371034	0.902589	9.04293e-06	7738
1177	PWY.5920..superpathway.of.heme.biosynthesis.from.glycine	rs2078597	1	34890247	G	A	-0.294388	0.059051	0.10434	6.186e-07	7738
1178	PWY.5920..superpathway.of.heme.biosynthesis.from.glycine	rs56931274	3	111726462	T	G	-0.175476	0.0394446	0.283056	8.64054e-06	7738
1179	PWY.5920..superpathway.of.heme.biosynthesis.from.glycine	rs147911740	7	105312606	A	G	0.345903	0.0714976	0.0662413	1.31171e-06	7738
1180	PWY.5920..superpathway.of.heme.biosynthesis.from.glycine	rs11771094	7	138346224	A	G	-0.158301	0.0355869	0.400993	8.65497e-06	7738
1181	PWY.5920..superpathway.of.heme.biosynthesis.from.glycine	rs10429455	9	13608357	C	G	-0.164629	0.0354734	0.51264	3.46887e-06	7738
1182	PWY.5920..superpathway.of.heme.biosynthesis.from.glycine	rs74471865	11	7355578	A	G	0.341856	0.0771678	0.0533491	9.42178e-06	7738
1183	PWY.5920..superpathway.of.heme.biosynthesis.from.glycine	rs7125672	11	90954660	G	A	-0.178111	0.0359808	0.562181	7.41463e-07	7738
1184	PWY.5920..superpathway.of.heme.biosynthesis.from.glycine	rs414161	12	92689173	G	A	0.169392	0.0379151	0.28364	7.90803e-06	7738
1185	PWY.5920..superpathway.of.heme.biosynthesis.from.glycine	rs12821396	12	108292384	T	C	0.396267	0.0792925	0.0510083	5.8067e-07	7738
1186	PWY.5920..superpathway.of.heme.biosynthesis.from.glycine	rs73160295	12	130397167	A	G	-0.257202	0.0581614	0.100678	9.76965e-06	7738
1187	PWY.5920..superpathway.of.heme.biosynthesis.from.glycine	rs34838879	13	24754695	G	A	0.416083	0.0871847	0.0559422	1.82016e-06	7738
1188	PWY.5941..glycogen.degradation.II..eukaryotic.	rs79195460	1	26717588	T	C	0.193987	0.043204	0.0548497	7.12186e-06	7738
1189	PWY.5941..glycogen.degradation.II..eukaryotic.	rs73816874	3	16696363	T	C	0.0869627	0.0195266	0.434074	8.44639e-06	7738
1190	PWY.5941..glycogen.degradation.II..eukaryotic.	rs2484671	10	44201902	C	G	-0.156409	0.0341626	0.0962477	4.68595e-06	7738
1191	PWY.5941..glycogen.degradation.II..eukaryotic.	rs4148913	10	73729752	G	A	0.0924275	0.019703	0.443434	2.71812e-06	7738
1192	PWY.5941..glycogen.degradation.II..eukaryotic.	rs78689694	11	126234820	C	G	0.125408	0.0268035	0.149301	2.88568e-06	7738
1193	PWY.5941..glycogen.degradation.II..eukaryotic.	rs118026734	15	60017171	T	C	0.205727	0.0456228	0.0577757	6.50394e-06	7738
1194	PWY.5941..glycogen.degradation.II..eukaryotic.	rs321605	17	33879260	T	C	-0.0920684	0.0199262	0.607674	3.82874e-06	7738
1195	PWY.5941..glycogen.degradation.II..eukaryotic.	rs12606812	18	44123969	T	G	0.0896761	0.0196441	0.574679	4.9938e-06	7738
1196	PWY.5941..glycogen.degradation.II..eukaryotic.	rs3764571	19	376382	C	T	-0.0948593	0.020931	0.307387	5.84269e-06	7738
1197	PWY.5941..glycogen.degradation.II..eukaryotic.	rs9979263	21	18002498	G	A	0.110587	0.025015	0.714393	9.83239e-06	7738
1198	PWY.5971..palmitate.biosynthesis.II..bacteria.and.plants.	rs16824588	1	1900232	C	T	-0.0812684	0.017996	0.417526	6.3046e-06	7738
1199	PWY.5971..palmitate.biosynthesis.II..bacteria.and.plants.	rs3936142	2	134471302	A	G	0.0982908	0.0199481	0.70319	8.33569e-07	7738
1200	PWY.5971..palmitate.biosynthesis.II..bacteria.and.plants.	rs831864	2	182263951	C	T	0.146258	0.0316506	0.903397	3.8188e-06	7738
1201	PWY.5971..palmitate.biosynthesis.II..bacteria.and.plants.	rs58803641	2	228235929	G	A	0.1277	0.0276583	0.117129	3.89232e-06	7738
1202	PWY.5971..palmitate.biosynthesis.II..bacteria.and.plants.	rs936232	4	25813070	A	G	-0.0863461	0.0186802	0.355818	3.79459e-06	7738
1203	PWY.5971..palmitate.biosynthesis.II..bacteria.and.plants.	rs10065090	5	18433482	G	A	0.147556	0.0329661	0.0795024	7.60565e-06	7738
1204	PWY.5971..palmitate.biosynthesis.II..bacteria.and.plants.	rs1154029	6	153880741	C	T	-0.0817275	0.0184649	0.518805	9.59472e-06	7738
1205	PWY.5971..palmitate.biosynthesis.II..bacteria.and.plants.	rs12357875	10	11424595	T	C	0.157672	0.0337872	0.0746233	3.06185e-06	7738
1206	PWY.5971..palmitate.biosynthesis.II..bacteria.and.plants.	rs28416225	10	102589112	A	G	-0.109389	0.0242163	0.20514	6.26721e-06	7738
1207	PWY.5971..palmitate.biosynthesis.II..bacteria.and.plants.	rs1453942	11	81791571	G	A	0.0838797	0.0180643	0.559055	3.42743e-06	7738
1208	PWY.5971..palmitate.biosynthesis.II..bacteria.and.plants.	rs1436177	12	88229346	A	G	-0.0999631	0.0211644	0.243165	2.32207e-06	7738
1209	PWY.5971..palmitate.biosynthesis.II..bacteria.and.plants.	rs12605920	18	66168243	T	C	-0.181525	0.0410936	0.0546815	9.99223e-06	7738
1210	PWY.5971..palmitate.biosynthesis.II..bacteria.and.plants.	rs6083566	20	2512347	C	A	0.0896544	0.0197138	0.692102	5.42079e-06	7738
1211	PWY.5971..palmitate.biosynthesis.II..bacteria.and.plants.	rs2838445	21	45362489	C	G	0.0877575	0.0180908	0.444064	1.22868e-06	7738
1212	PWY.5973..cis.vaccenate.biosynthesis	rs72676149	1	63886832	T	C	-0.168586	0.032424	0.0689379	1.99914e-07	7738
1213	PWY.5973..cis.vaccenate.biosynthesis	rs36081122	1	222555659	A	G	0.158488	0.0345607	0.0672964	4.52275e-06	7738
1214	PWY.5973..cis.vaccenate.biosynthesis	rs13139468	4	65763976	G	A	-0.0872292	0.0194561	0.754715	7.34678e-06	7738
1215	PWY.5973..cis.vaccenate.biosynthesis	rs1382794	4	175961086	C	A	-0.0839889	0.0184268	0.647738	5.16506e-06	7738
1216	PWY.5973..cis.vaccenate.biosynthesis	rs72815470	5	174895622	A	T	-0.163954	0.0370193	0.0605177	9.47215e-06	7738
1217	PWY.5973..cis.vaccenate.biosynthesis	rs4278144	8	62697207	C	A	0.0814217	0.0172178	0.35137	2.25716e-06	7738
1218	PWY.5973..cis.vaccenate.biosynthesis	rs7072479	10	67016812	C	A	-0.0728056	0.0162802	0.476562	7.74834e-06	7738
1219	PWY.5973..cis.vaccenate.biosynthesis	rs4751058	10	130874125	A	G	-0.10964	0.022702	0.15327	1.36842e-06	7738
1220	PWY.5973..cis.vaccenate.biosynthesis	rs13377496	11	132864099	T	C	-0.13346	0.0301469	0.0869516	9.55547e-06	7738
1221	PWY.5973..cis.vaccenate.biosynthesis	rs2889496	12	7837207	T	C	0.0867878	0.0178446	0.318099	1.15316e-06	7738
1222	PWY.5973..cis.vaccenate.biosynthesis	rs11110734	12	101667816	T	C	0.128847	0.0290875	0.0881286	9.43913e-06	7738
1223	PWY.5973..cis.vaccenate.biosynthesis	rs2039970	13	60910291	T	C	0.0761333	0.0170182	0.633698	7.69011e-06	7738
1224	PWY.5973..cis.vaccenate.biosynthesis	rs2199729	15	95204315	A	C	0.139488	0.0311437	0.0812798	7.50469e-06	7738
1225	PWY.5973..cis.vaccenate.biosynthesis	rs17509881	16	65124400	A	T	0.176081	0.0358414	0.0603708	8.97977e-07	7738
1226	PWY.5973..cis.vaccenate.biosynthesis	rs483485	18	77530693	T	C	0.140699	0.0305173	0.917203	4.01757e-06	7738
1227	PWY.5973..cis.vaccenate.biosynthesis	rs7268601	20	59629172	A	T	0.0814429	0.0180135	0.31818	6.14834e-06	7738
1228	PWY.5989..stearate.biosynthesis.II..bacteria.and.plants.	rs12611718	2	177632714	A	G	0.0747537	0.0166171	0.554349	6.84019e-06	7738
1229	PWY.5989..stearate.biosynthesis.II..bacteria.and.plants.	rs78561414	2	228834910	C	T	-0.111273	0.0243866	0.132735	5.04602e-06	7738
1230	PWY.5989..stearate.biosynthesis.II..bacteria.and.plants.	rs62191280	2	242619175	C	G	-0.1023	0.022186	0.168202	4.00673e-06	7738
1231	PWY.5989..stearate.biosynthesis.II..bacteria.and.plants.	rs114981645	4	7235183	A	G	-0.198497	0.0371633	0.0535532	9.23339e-08	7738
1232	PWY.5989..stearate.biosynthesis.II..bacteria.and.plants.	rs1335509	9	21753138	A	G	-0.123858	0.0265736	0.875546	3.14759e-06	7738
1233	PWY.5989..stearate.biosynthesis.II..bacteria.and.plants.	rs2814198	10	134035314	G	A	-0.0930354	0.0209704	0.81567	9.14275e-06	7738
1234	PWY.5989..stearate.biosynthesis.II..bacteria.and.plants.	rs1945878	11	81068570	C	T	0.10788	0.0224058	0.841539	1.47328e-06	7738
1235	PWY.5989..stearate.biosynthesis.II..bacteria.and.plants.	rs73210347	13	59829586	T	A	0.131763	0.0278078	0.0998431	2.15469e-06	7738
1236	PWY.6121..5.aminoimidazole.ribonucleotide.biosynthesis.I	rs17565738	1	220454111	C	T	0.109393	0.0244461	0.130595	7.64603e-06	7738
1237	PWY.6121..5.aminoimidazole.ribonucleotide.biosynthesis.I	rs7422743	2	76674303	T	C	0.0778904	0.0168419	0.640166	3.74954e-06	7738
1238	PWY.6121..5.aminoimidazole.ribonucleotide.biosynthesis.I	rs949889	2	116156419	T	C	-0.0989242	0.0207844	0.823369	1.9403e-06	7738
1239	PWY.6121..5.aminoimidazole.ribonucleotide.biosynthesis.I	rs13013209	2	152500449	G	C	-0.0755064	0.0169473	0.494561	8.37498e-06	7738
1240	PWY.6121..5.aminoimidazole.ribonucleotide.biosynthesis.I	rs2356936	4	146983818	G	C	-0.0826788	0.0185312	0.752605	8.13489e-06	7738
1241	PWY.6121..5.aminoimidazole.ribonucleotide.biosynthesis.I	rs9404304	6	103485557	T	C	0.0926412	0.0203797	0.20735	5.47376e-06	7738
1242	PWY.6121..5.aminoimidazole.ribonucleotide.biosynthesis.I	rs4960720	7	155059791	G	T	0.103922	0.0216546	0.841949	1.59403e-06	7738
1243	PWY.6121..5.aminoimidazole.ribonucleotide.biosynthesis.I	rs7012282	8	17620546	C	G	-0.108652	0.0237076	0.130547	4.58312e-06	7738
1244	PWY.6121..5.aminoimidazole.ribonucleotide.biosynthesis.I	rs3858437	11	32385658	A	G	0.08431	0.0188692	0.227581	7.89079e-06	7738
1245	PWY.6121..5.aminoimidazole.ribonucleotide.biosynthesis.I	rs112199808	19	35666550	A	C	-0.129859	0.028176	0.0920788	4.0489e-06	7738
1246	PWY.6121..5.aminoimidazole.ribonucleotide.biosynthesis.I	rs415502	20	54103522	C	A	0.0706113	0.0159058	0.539416	9.02281e-06	7738
1247	PWY.6123..inosine.5..phosphate.biosynthesis.I	rs79744905	2	57311388	C	A	0.0965123	0.0217047	0.16705	8.72407e-06	7738
1248	PWY.6123..inosine.5..phosphate.biosynthesis.I	rs7713337	5	75029784	C	T	0.0823339	0.0171058	0.348096	1.48519e-06	7738
1249	PWY.6123..inosine.5..phosphate.biosynthesis.I	rs2555143	11	6541580	G	T	0.073762	0.0164806	0.611075	7.61631e-06	7738
1250	PWY.6123..inosine.5..phosphate.biosynthesis.I	rs1802608	11	71850722	T	C	-0.156526	0.0346435	0.0601283	6.23719e-06	7738
1251	PWY.6123..inosine.5..phosphate.biosynthesis.I	rs3217852	12	4397766	C	G	-0.0863884	0.0195063	0.221903	9.47833e-06	7738
1252	PWY.6123..inosine.5..phosphate.biosynthesis.I	rs1076198	17	31350133	T	G	0.0948556	0.0212868	0.171427	8.34754e-06	7738
1253	PWY.6123..inosine.5..phosphate.biosynthesis.I	rs7236342	18	45875156	G	C	-0.0790259	0.0163769	0.499865	1.39686e-06	7738
1254	PWY.6125..superpathway.of.guanosine.nucleotides.de.novo.biosynthesis.II	rs12035670	1	52532634	T	C	-0.0832324	0.0177472	0.332632	2.73344e-06	7738
1255	PWY.6125..superpathway.of.guanosine.nucleotides.de.novo.biosynthesis.II	rs67977127	2	100179357	G	C	0.121055	0.0235185	0.157117	2.64355e-07	7738
1256	PWY.6125..superpathway.of.guanosine.nucleotides.de.novo.biosynthesis.II	rs72923573	2	193554633	A	G	0.117939	0.0261704	0.115623	6.58783e-06	7738
1257	PWY.6125..superpathway.of.guanosine.nucleotides.de.novo.biosynthesis.II	rs838736	2	234324232	A	G	0.0730335	0.0165018	0.539543	9.60845e-06	7738
1258	PWY.6125..superpathway.of.guanosine.nucleotides.de.novo.biosynthesis.II	rs10484603	6	155724578	G	A	0.138656	0.0296705	0.105581	2.96563e-06	7738
1259	PWY.6125..superpathway.of.guanosine.nucleotides.de.novo.biosynthesis.II	rs62444998	7	38373860	C	A	-0.117753	0.025966	0.114578	5.76285e-06	7738
1260	PWY.6125..superpathway.of.guanosine.nucleotides.de.novo.biosynthesis.II	rs4917011	7	50251614	T	C	-0.0923215	0.0197904	0.223025	3.08675e-06	7738
1261	PWY.6125..superpathway.of.guanosine.nucleotides.de.novo.biosynthesis.II	rs11259346	10	14838247	T	C	0.0779607	0.0176125	0.325841	9.58026e-06	7738
1262	PWY.6125..superpathway.of.guanosine.nucleotides.de.novo.biosynthesis.II	rs117176738	11	72339729	G	A	-0.164783	0.0359195	0.0555993	4.48465e-06	7738
1263	PWY.6125..superpathway.of.guanosine.nucleotides.de.novo.biosynthesis.II	rs141529746	19	6149947	A	G	-0.104617	0.023567	0.15493	9.03234e-06	7738
1264	PWY.6125..superpathway.of.guanosine.nucleotides.de.novo.biosynthesis.II	rs2831866	21	29874982	A	G	-0.168153	0.0359473	0.0718476	2.90015e-06	7738
1265	PWY.6147..6.hydroxymethyl.dihydropterin.diphosphate.biosynthesis.I	rs9428255	1	119110848	T	C	-0.13401	0.0299121	0.915129	7.45967e-06	7738
1266	PWY.6147..6.hydroxymethyl.dihydropterin.diphosphate.biosynthesis.I	rs73021847	1	158980874	C	T	0.167156	0.0378294	0.055348	9.93013e-06	7738
1267	PWY.6147..6.hydroxymethyl.dihydropterin.diphosphate.biosynthesis.I	rs993597	3	67794218	G	A	-0.0846073	0.0189502	0.752699	8.01741e-06	7738
1268	PWY.6147..6.hydroxymethyl.dihydropterin.diphosphate.biosynthesis.I	rs1813601	4	21271512	C	A	0.0790939	0.0177905	0.701239	8.75464e-06	7738
1269	PWY.6147..6.hydroxymethyl.dihydropterin.diphosphate.biosynthesis.I	rs11732083	4	137349221	A	C	0.0887252	0.0192215	0.231878	3.91347e-06	7738
1270	PWY.6147..6.hydroxymethyl.dihydropterin.diphosphate.biosynthesis.I	rs1366290	8	59941575	G	A	-0.07591	0.016073	0.469278	2.32586e-06	7738
1271	PWY.6147..6.hydroxymethyl.dihydropterin.diphosphate.biosynthesis.I	rs7462652	8	135439952	G	C	0.0731884	0.0159961	0.52246	4.75349e-06	7738
1272	PWY.6147..6.hydroxymethyl.dihydropterin.diphosphate.biosynthesis.I	rs10792007	11	68728397	C	T	0.0803808	0.0161686	0.565991	6.64703e-07	7738
1273	PWY.6147..6.hydroxymethyl.dihydropterin.diphosphate.biosynthesis.I	rs2714053	11	123312063	G	A	-0.0959623	0.017586	0.598328	4.84967e-08	7738
1274	PWY.6147..6.hydroxymethyl.dihydropterin.diphosphate.biosynthesis.I	rs77651025	13	103878538	C	G	0.16522	0.0373153	0.0568179	9.52586e-06	7738
1275	PWY.6147..6.hydroxymethyl.dihydropterin.diphosphate.biosynthesis.I	rs2548882	16	78716583	C	A	-0.100029	0.0215575	0.822267	3.48232e-06	7738
1276	PWY.6147..6.hydroxymethyl.dihydropterin.diphosphate.biosynthesis.I	rs1940600	18	5888920	T	G	0.0791541	0.0169686	0.59842	3.09017e-06	7738
1277	PWY.6147..6.hydroxymethyl.dihydropterin.diphosphate.biosynthesis.I	rs73401412	18	24097691	T	C	-0.115537	0.024899	0.143375	3.4802e-06	7738
1278	PWY.6147..6.hydroxymethyl.dihydropterin.diphosphate.biosynthesis.I	rs11090280	22	24028412	C	T	0.0724173	0.0159664	0.484462	5.74367e-06	7738
1279	PWY.6147..6.hydroxymethyl.dihydropterin.diphosphate.biosynthesis.I	rs5771226	22	50639528	C	T	-0.0723826	0.0163305	0.535523	9.32121e-06	7738
1280	PWY.6151..S.adenosyl.L.methionine.cycle.I	rs7513344	1	4220095	A	C	0.181259	0.0301318	0.0865728	1.79283e-09	7738
1281	PWY.6151..S.adenosyl.L.methionine.cycle.I	rs79033343	1	183289020	T	C	-0.137929	0.0304922	0.0748113	6.08504e-06	7738
1282	PWY.6151..S.adenosyl.L.methionine.cycle.I	rs1751578	1	208172725	T	C	-0.0769954	0.0164974	0.446455	3.05442e-06	7738
1283	PWY.6151..S.adenosyl.L.methionine.cycle.I	rs62314649	4	137651020	A	G	-0.108276	0.0234693	0.144953	3.95956e-06	7738
1284	PWY.6151..S.adenosyl.L.methionine.cycle.I	rs6879880	5	169646064	C	T	0.0768625	0.0162327	0.384954	2.18993e-06	7738
1285	PWY.6151..S.adenosyl.L.methionine.cycle.I	rs12530267	6	15736512	A	G	0.0987123	0.0204932	0.19027	1.45854e-06	7738
1286	PWY.6151..S.adenosyl.L.methionine.cycle.I	rs11994131	8	132868221	G	A	-0.0706273	0.0159416	0.453585	9.4069e-06	7738
1287	PWY.6151..S.adenosyl.L.methionine.cycle.I	rs12833807	12	94289723	G	C	0.0764044	0.0162284	0.464291	2.50084e-06	7738
1288	PWY.6151..S.adenosyl.L.methionine.cycle.I	rs116996492	15	101676776	T	C	-0.140893	0.0282078	0.113678	5.88872e-07	7738
1289	PWY.6151..S.adenosyl.L.methionine.cycle.I	rs2827430	21	23720260	A	G	-0.140764	0.03022	0.077787	3.19349e-06	7738
1290	PWY.6151..S.adenosyl.L.methionine.cycle.I	rs4818783	21	46916737	G	C	-0.111704	0.024511	0.121313	5.18188e-06	7738
1291	PWY.6151..S.adenosyl.L.methionine.cycle.I	rs2235334	22	37904251	C	T	-0.0835144	0.0157276	0.528302	1.0959e-07	7738
1292	PWY.6151..S.adenosyl.L.methionine.cycle.I	rs1807675	22	50067994	G	T	-0.0726953	0.0163102	0.616935	8.31006e-06	7738
1293	PWY.6163..chorismate.biosynthesis.from.3.dehydroquinate	rs2813909	1	244778044	T	C	0.0906401	0.0193856	0.220554	2.93053e-06	7738
1294	PWY.6163..chorismate.biosynthesis.from.3.dehydroquinate	rs4581848	2	159280415	C	T	0.176156	0.0394872	0.0517591	8.15478e-06	7738
1295	PWY.6163..chorismate.biosynthesis.from.3.dehydroquinate	rs75060356	6	168170440	A	G	-0.0951399	0.0201767	0.201451	2.41314e-06	7738
1296	PWY.6163..chorismate.biosynthesis.from.3.dehydroquinate	rs1093520	7	98159418	G	T	0.155616	0.033323	0.915857	3.01309e-06	7738
1297	PWY.6163..chorismate.biosynthesis.from.3.dehydroquinate	rs62568138	9	79596268	G	A	0.161024	0.0355535	0.057462	5.92486e-06	7738
1298	PWY.6163..chorismate.biosynthesis.from.3.dehydroquinate	rs113358976	12	78122978	C	A	0.1485	0.0333825	0.0665154	8.65009e-06	7738
1299	PWY.6163..chorismate.biosynthesis.from.3.dehydroquinate	rs73200771	12	88286940	A	G	-0.174885	0.0358193	0.0520806	1.04793e-06	7738
1300	PWY.6163..chorismate.biosynthesis.from.3.dehydroquinate	rs62097226	18	32384187	A	T	0.159255	0.0341364	0.0639117	3.08253e-06	7738
1301	PWY.6163..chorismate.biosynthesis.from.3.dehydroquinate	rs7263922	20	50014608	T	C	0.089691	0.0190361	0.232747	2.45741e-06	7738
1302	PWY.6163..chorismate.biosynthesis.from.3.dehydroquinate	rs136110	22	47369660	C	T	0.095786	0.0202343	0.208243	2.20302e-06	7738
1303	PWY.621..sucrose.degradation.III..sucrose.invertase.	rs10515768	5	158084494	C	T	0.0758433	0.0166525	0.494986	5.25187e-06	7738
1304	PWY.621..sucrose.degradation.III..sucrose.invertase.	rs1221558	6	91109033	T	G	-0.097888	0.0208796	0.805197	2.75617e-06	7738
1305	PWY.621..sucrose.degradation.III..sucrose.invertase.	rs734738	6	134568921	T	C	0.0769765	0.0172771	0.544809	8.37302e-06	7738
1306	PWY.621..sucrose.degradation.III..sucrose.invertase.	rs7798564	7	21965073	T	C	-0.0977785	0.0211209	0.82517	3.66629e-06	7738
1307	PWY.621..sucrose.degradation.III..sucrose.invertase.	rs7989040	13	104401268	A	G	-0.14697	0.0303512	0.084858	1.2835e-06	7738
1308	PWY.621..sucrose.degradation.III..sucrose.invertase.	rs75967282	17	59520438	C	G	-0.191576	0.0375793	0.0514132	3.43413e-07	7738
1309	PWY.621..sucrose.degradation.III..sucrose.invertase.	rs6504045	17	59555112	G	A	0.0847977	0.0181586	0.265218	3.0143e-06	7738
1310	PWY.6263..superpathway.of.menaquinol.8.biosynthesis.II	rs11693339	2	60230735	C	T	-0.1592	0.0343571	0.296342	3.59209e-06	7738
1311	PWY.6263..superpathway.of.menaquinol.8.biosynthesis.II	rs73883495	3	179789741	T	A	-0.22072	0.049573	0.112841	8.49089e-06	7738
1312	PWY.6263..superpathway.of.menaquinol.8.biosynthesis.II	rs12218078	10	122398936	A	C	-0.230734	0.0509749	0.104227	5.99898e-06	7738
1313	PWY.6263..superpathway.of.menaquinol.8.biosynthesis.II	rs78044740	17	30937416	G	A	0.312579	0.0672004	0.0565355	3.29603e-06	7738
1314	PWY.6263..superpathway.of.menaquinol.8.biosynthesis.II	rs1006589	17	77263133	C	T	0.153638	0.0337613	0.407314	5.34637e-06	7738
1315	PWY.6284..superpathway.of.unsaturated.fatty.acids.biosynthesis..E..coli.	rs17033379	2	45511734	C	G	-0.120386	0.0256997	0.144102	2.80884e-06	7738
1316	PWY.6284..superpathway.of.unsaturated.fatty.acids.biosynthesis..E..coli.	rs6730157	2	135907088	G	A	-0.0966221	0.0203381	0.268673	2.02628e-06	7738
1317	PWY.6284..superpathway.of.unsaturated.fatty.acids.biosynthesis..E..coli.	rs3774046	3	170737003	G	A	0.108148	0.024014	0.169099	6.68374e-06	7738
1318	PWY.6284..superpathway.of.unsaturated.fatty.acids.biosynthesis..E..coli.	rs12511142	4	185179375	A	C	0.0797793	0.0179054	0.532631	8.36565e-06	7738
1319	PWY.6284..superpathway.of.unsaturated.fatty.acids.biosynthesis..E..coli.	rs2961771	5	151880286	T	C	0.101917	0.0220452	0.214148	3.78096e-06	7738
1320	PWY.6284..superpathway.of.unsaturated.fatty.acids.biosynthesis..E..coli.	rs61406022	5	178197894	A	G	0.101809	0.0220395	0.23517	3.84838e-06	7738
1321	PWY.6284..superpathway.of.unsaturated.fatty.acids.biosynthesis..E..coli.	rs2903400	7	70270672	T	G	-0.106115	0.0230007	0.210115	3.95856e-06	7738
1322	PWY.6284..superpathway.of.unsaturated.fatty.acids.biosynthesis..E..coli.	rs117882621	9	136410371	G	C	-0.178562	0.0392434	0.0745627	5.36158e-06	7738
1323	PWY.6284..superpathway.of.unsaturated.fatty.acids.biosynthesis..E..coli.	rs10146289	14	32941522	A	G	0.082696	0.0186892	0.413617	9.65271e-06	7738
1324	PWY.6284..superpathway.of.unsaturated.fatty.acids.biosynthesis..E..coli.	rs34824853	17	18219742	A	G	-0.188816	0.0426358	0.0632517	9.48524e-06	7738
1325	PWY.6284..superpathway.of.unsaturated.fatty.acids.biosynthesis..E..coli.	rs142578694	19	12867770	T	C	-0.116457	0.0249979	0.170457	3.18264e-06	7738
1326	PWY.6285..superpathway.of.fatty.acids.biosynthesis..E..coli.	rs4648487	1	3285304	C	T	-0.145884	0.0316974	0.387593	4.17638e-06	7738
1327	PWY.6285..superpathway.of.fatty.acids.biosynthesis..E..coli.	rs11686319	2	177621519	A	G	0.187164	0.0402541	0.194749	3.32646e-06	7738
1328	PWY.6285..superpathway.of.fatty.acids.biosynthesis..E..coli.	rs996426	2	190441491	C	A	0.167575	0.0349441	0.278287	1.62262e-06	7738
1329	PWY.6285..superpathway.of.fatty.acids.biosynthesis..E..coli.	rs9994112	4	85285196	A	G	0.180107	0.0403597	0.197016	8.09968e-06	7738
1330	PWY.6285..superpathway.of.fatty.acids.biosynthesis..E..coli.	rs1419253	9	19892748	G	A	0.152911	0.0336211	0.371009	5.41416e-06	7738
1331	PWY.6285..superpathway.of.fatty.acids.biosynthesis..E..coli.	rs142500830	9	93128856	A	G	-0.322874	0.0706945	0.0514504	4.94334e-06	7738
1332	PWY.6285..superpathway.of.fatty.acids.biosynthesis..E..coli.	rs1784430	11	102474813	T	C	-0.149956	0.0327002	0.606237	4.52292e-06	7738
1333	PWY.6285..superpathway.of.fatty.acids.biosynthesis..E..coli.	rs2507904	11	115001610	C	T	-0.13966	0.0312578	0.530025	7.89589e-06	7738
1334	PWY.6285..superpathway.of.fatty.acids.biosynthesis..E..coli.	rs7322087	13	22789521	T	G	-0.254636	0.056934	0.0967722	7.73193e-06	7738
1335	PWY.6285..superpathway.of.fatty.acids.biosynthesis..E..coli.	rs77859481	13	101888058	T	C	0.249398	0.0546238	0.0999669	4.97726e-06	7738
1336	PWY.6285..superpathway.of.fatty.acids.biosynthesis..E..coli.	rs3861491	14	50440474	G	A	-0.171693	0.0348592	0.66192	8.42123e-07	7738
1337	PWY.6285..superpathway.of.fatty.acids.biosynthesis..E..coli.	rs148303468	17	5001547	T	C	0.177441	0.0387795	0.200859	4.74749e-06	7738
1338	PWY.6317..galactose.degradation.I..Leloir.pathway.	rs12035670	1	52532634	T	C	0.081705	0.0176762	0.332632	3.79477e-06	7738
1339	PWY.6317..galactose.degradation.I..Leloir.pathway.	rs115981692	1	216168988	A	G	0.168762	0.0360659	0.052016	2.87917e-06	7738
1340	PWY.6317..galactose.degradation.I..Leloir.pathway.	rs12623606	2	6760635	G	A	-0.0734709	0.0162693	0.53817	6.30398e-06	7738
1341	PWY.6317..galactose.degradation.I..Leloir.pathway.	rs13016472	2	127501263	T	C	0.0804267	0.0172383	0.365216	3.07734e-06	7738
1342	PWY.6317..galactose.degradation.I..Leloir.pathway.	rs10026887	4	63097935	T	C	-0.0774366	0.0175062	0.309497	9.7164e-06	7738
1343	PWY.6317..galactose.degradation.I..Leloir.pathway.	rs2168031	4	177259491	A	G	0.127102	0.0252894	0.133681	5.01065e-07	7738
1344	PWY.6317..galactose.degradation.I..Leloir.pathway.	rs34566098	10	126860657	G	A	0.176661	0.0381057	0.0538268	3.55059e-06	7738
1345	PWY.6317..galactose.degradation.I..Leloir.pathway.	rs7998195	13	55099016	C	T	0.0992887	0.0221857	0.157971	7.62845e-06	7738
1346	PWY.6317..galactose.degradation.I..Leloir.pathway.	rs35778179	14	92835973	T	C	-0.139098	0.0312106	0.0884996	8.32144e-06	7738
1347	PWY.6317..galactose.degradation.I..Leloir.pathway.	rs79017683	16	77972474	T	C	-0.174312	0.0382226	0.0665022	5.10502e-06	7738
1348	PWY.6317..galactose.degradation.I..Leloir.pathway.	rs12976953	19	52779460	T	C	0.134427	0.0281616	0.0983496	1.81123e-06	7738
1349	PWY.6353..purine.nucleotides.degradation.II..aerobic.	rs10801008	1	190995271	T	C	-0.0989151	0.0204746	0.204592	1.35773e-06	7738
1350	PWY.6353..purine.nucleotides.degradation.II..aerobic.	rs7527876	1	242928602	C	T	-0.100104	0.0214414	0.177998	3.03077e-06	7738
1351	PWY.6353..purine.nucleotides.degradation.II..aerobic.	rs62167974	2	142162513	A	T	-0.0760486	0.0169943	0.416264	7.64307e-06	7738
1352	PWY.6353..purine.nucleotides.degradation.II..aerobic.	rs2895633	5	144586523	A	C	-0.0828222	0.0167918	0.416051	8.12643e-07	7738
1353	PWY.6353..purine.nucleotides.degradation.II..aerobic.	rs396769	5	165313869	C	T	0.0928377	0.0202644	0.22785	4.62078e-06	7738
1354	PWY.6353..purine.nucleotides.degradation.II..aerobic.	rs2768981	6	6929057	G	C	0.0847845	0.0189508	0.285092	7.67971e-06	7738
1355	PWY.6353..purine.nucleotides.degradation.II..aerobic.	rs12201310	6	10213643	A	C	-0.120363	0.0246445	0.129567	1.0398e-06	7738
1356	PWY.6353..purine.nucleotides.degradation.II..aerobic.	rs13205108	6	36900403	T	C	0.140698	0.0315456	0.0754677	8.19007e-06	7738
1357	PWY.6353..purine.nucleotides.degradation.II..aerobic.	rs4870408	6	156290325	C	T	0.137155	0.0301954	0.0829161	5.56519e-06	7738
1358	PWY.6353..purine.nucleotides.degradation.II..aerobic.	rs2137304	8	23415240	A	G	-0.156047	0.028477	0.0902271	4.25881e-08	7738
1359	PWY.6353..purine.nucleotides.degradation.II..aerobic.	rs12336386	9	118124074	A	G	-0.110372	0.0230925	0.148984	1.75662e-06	7738
1360	PWY.6353..purine.nucleotides.degradation.II..aerobic.	rs61828192	10	8881717	G	C	0.109316	0.0242723	0.141527	6.67658e-06	7738
1361	PWY.6353..purine.nucleotides.degradation.II..aerobic.	rs4551833	12	43104353	G	T	-0.169028	0.0363326	0.054037	3.28343e-06	7738
1362	PWY.6353..purine.nucleotides.degradation.II..aerobic.	rs12877628	13	110340491	A	G	-0.147379	0.0328665	0.117642	7.32005e-06	7738
1363	PWY.6353..purine.nucleotides.degradation.II..aerobic.	rs132685	22	36576231	C	G	0.0872357	0.0188637	0.291621	3.7546e-06	7738
1364	PWY.6471..peptidoglycan.biosynthesis.IV..Enterococcus.faecium.	rs1521646	2	213044255	C	G	-0.17565	0.0389423	0.485067	6.46659e-06	7738
1365	PWY.6471..peptidoglycan.biosynthesis.IV..Enterococcus.faecium.	rs3861977	6	157803648	T	A	0.27831	0.0616502	0.123317	6.35118e-06	7738
1366	PWY.6471..peptidoglycan.biosynthesis.IV..Enterococcus.faecium.	rs28433201	7	21171589	C	A	0.30954	0.0625379	0.103038	7.43506e-07	7738
1367	PWY.6471..peptidoglycan.biosynthesis.IV..Enterococcus.faecium.	rs610790	11	86208644	T	C	-0.194498	0.0416848	0.306114	3.07226e-06	7738
1368	PWY.6507..4.deoxy.L.threo.hex.4.enopyranuronate.degradation	rs6705904	2	65770031	G	T	0.0795887	0.0165053	0.607331	1.42126e-06	7738
1369	PWY.6507..4.deoxy.L.threo.hex.4.enopyranuronate.degradation	rs61798216	4	36459051	G	A	-0.122536	0.0264795	0.113463	3.69989e-06	7738
1370	PWY.6507..4.deoxy.L.threo.hex.4.enopyranuronate.degradation	rs73035953	5	9599686	A	G	-0.0971018	0.02114	0.182607	4.36329e-06	7738
1371	PWY.6507..4.deoxy.L.threo.hex.4.enopyranuronate.degradation	rs221841	5	18186954	C	T	0.0736637	0.0161252	0.506578	4.91876e-06	7738
1372	PWY.6507..4.deoxy.L.threo.hex.4.enopyranuronate.degradation	rs2634527	8	59499389	C	T	-0.0791804	0.0168003	0.498507	2.44055e-06	7738
1373	PWY.6507..4.deoxy.L.threo.hex.4.enopyranuronate.degradation	rs74949229	10	9526946	A	G	-0.136508	0.0284225	0.0937926	1.56458e-06	7738
1374	PWY.6507..4.deoxy.L.threo.hex.4.enopyranuronate.degradation	rs12415307	10	103076252	G	A	-0.0897529	0.0183935	0.28948	1.06303e-06	7738
1375	PWY.6507..4.deoxy.L.threo.hex.4.enopyranuronate.degradation	rs3785822	17	59556923	A	G	0.0988308	0.0211211	0.178252	2.87945e-06	7738
1376	PWY.6507..4.deoxy.L.threo.hex.4.enopyranuronate.degradation	rs5756419	22	37346295	A	T	0.0798299	0.0178543	0.29333	7.7786e-06	7738
1377	PWY.6519..8.amino.7.oxononanoate.biosynthesis.I	rs16824588	1	1900232	C	T	-0.0758233	0.0167556	0.41912	6.03223e-06	7738
1378	PWY.6519..8.amino.7.oxononanoate.biosynthesis.I	rs9428065	1	88831574	T	C	0.0918662	0.0207423	0.794241	9.47053e-06	7738
1379	PWY.6519..8.amino.7.oxononanoate.biosynthesis.I	rs72775871	2	12075936	A	G	-0.143865	0.0322042	0.0768355	7.92146e-06	7738
1380	PWY.6519..8.amino.7.oxononanoate.biosynthesis.I	rs60960031	2	21530659	A	G	-0.0818261	0.0169698	0.400586	1.42225e-06	7738
1381	PWY.6519..8.amino.7.oxononanoate.biosynthesis.I	rs3936142	2	134471302	A	G	0.0830346	0.0184747	0.702293	6.97346e-06	7738
1382	PWY.6519..8.amino.7.oxononanoate.biosynthesis.I	rs936232	4	25813070	A	G	-0.0793088	0.0173543	0.354711	4.87793e-06	7738
1383	PWY.6519..8.amino.7.oxononanoate.biosynthesis.I	rs10065090	5	18433482	G	A	0.136917	0.0304984	0.0803112	7.14571e-06	7738
1384	PWY.6519..8.amino.7.oxononanoate.biosynthesis.I	rs17110951	5	149528418	C	G	-0.169484	0.0369058	0.0679397	4.38317e-06	7738
1385	PWY.6519..8.amino.7.oxononanoate.biosynthesis.I	rs17176180	14	70717426	A	G	-0.107894	0.0243533	0.164509	9.40724e-06	7738
1386	PWY.6519..8.amino.7.oxononanoate.biosynthesis.I	rs10408553	19	53441061	A	G	0.0997311	0.0213437	0.205165	2.97382e-06	7738
1387	PWY.6519..8.amino.7.oxononanoate.biosynthesis.I	rs2838700	21	46235913	T	C	0.128519	0.0283814	0.103103	5.94662e-06	7738
1388	PWY.6545..pyrimidine.deoxyribonucleotides.de.novo.biosynthesis.III	rs9681001	3	129719723	T	C	-0.100325	0.0222674	0.1627	6.62297e-06	7738
1389	PWY.6545..pyrimidine.deoxyribonucleotides.de.novo.biosynthesis.III	rs62335957	5	1651198	G	T	-0.152282	0.0310489	0.0738816	9.36273e-07	7738
1390	PWY.6545..pyrimidine.deoxyribonucleotides.de.novo.biosynthesis.III	rs113333050	7	136417370	T	C	-0.146766	0.0322778	0.0707679	5.44263e-06	7738
1391	PWY.6545..pyrimidine.deoxyribonucleotides.de.novo.biosynthesis.III	rs2381195	9	5145887	C	T	0.0731366	0.0162834	0.475705	7.07282e-06	7738
1392	PWY.6545..pyrimidine.deoxyribonucleotides.de.novo.biosynthesis.III	rs9630400	14	71129209	G	C	-0.0786746	0.0173119	0.326503	5.50569e-06	7738
1393	PWY.6545..pyrimidine.deoxyribonucleotides.de.novo.biosynthesis.III	rs1719290	15	65132236	T	C	-0.0762109	0.0165576	0.389749	4.1689e-06	7738
1394	PWY.6545..pyrimidine.deoxyribonucleotides.de.novo.biosynthesis.III	rs2620049	17	71839114	A	G	-0.131349	0.0295233	0.0844744	8.62691e-06	7738
1395	PWY.6545..pyrimidine.deoxyribonucleotides.de.novo.biosynthesis.III	rs144373948	22	43888228	G	A	-0.0797501	0.0165006	0.586092	1.34371e-06	7738
1396	PWY.6588..pyruvate.fermentation.to.acetone	rs72697193	4	161432924	T	C	0.163585	0.0341381	0.115289	1.65229e-06	7738
1397	PWY.6588..pyruvate.fermentation.to.acetone	rs12208192	6	14871551	C	G	0.115602	0.0248543	0.253754	3.30032e-06	7738
1398	PWY.6588..pyruvate.fermentation.to.acetone	rs72958820	6	75293345	T	C	0.223922	0.0481355	0.0539994	3.2886e-06	7738
1399	PWY.6588..pyruvate.fermentation.to.acetone	rs17860736	6	170615908	A	G	0.227408	0.0514809	0.0534558	9.99267e-06	7738
1400	PWY.6588..pyruvate.fermentation.to.acetone	rs11136990	8	6098333	G	A	-0.130281	0.0284056	0.176978	4.50824e-06	7738
1401	PWY.6588..pyruvate.fermentation.to.acetone	rs56059900	8	50785702	A	G	0.192896	0.0432582	0.0664638	8.22749e-06	7738
1402	PWY.6588..pyruvate.fermentation.to.acetone	rs12681707	8	75051236	T	C	0.137286	0.0302121	0.143991	5.51801e-06	7738
1403	PWY.6588..pyruvate.fermentation.to.acetone	rs7859760	9	118125741	G	T	0.0942974	0.0212328	0.517574	8.94926e-06	7738
1404	PWY.6588..pyruvate.fermentation.to.acetone	rs181499	10	119183424	T	G	0.103319	0.0229898	0.391915	6.98522e-06	7738
1405	PWY.6588..pyruvate.fermentation.to.acetone	rs10161329	12	41696122	A	G	-0.141329	0.0316806	0.130885	8.15602e-06	7738
1406	PWY.6588..pyruvate.fermentation.to.acetone	rs61992534	14	102721439	A	G	-0.144107	0.03166	0.150825	5.32163e-06	7738
1407	PWY.6588..pyruvate.fermentation.to.acetone	rs12591343	15	29887121	G	C	-0.11752	0.0265516	0.200701	9.5958e-06	7738
1408	PWY.6588..pyruvate.fermentation.to.acetone	rs1810574	20	1872232	T	C	0.247719	0.0550425	0.943723	6.77925e-06	7738
1409	PWY.6588..pyruvate.fermentation.to.acetone	rs34466545	20	42079587	A	G	-0.103939	0.0231795	0.364594	7.32294e-06	7738
1410	PWY.6590..superpathway.of.Clostridium.acetobutylicum.acidogenic.fermentation	rs13388077	2	124367989	T	C	0.124899	0.025869	0.120233	1.37803e-06	7738
1411	PWY.6590..superpathway.of.Clostridium.acetobutylicum.acidogenic.fermentation	rs17761209	8	2666481	G	C	-0.112449	0.0254194	0.123577	9.70099e-06	7738
1412	PWY.6590..superpathway.of.Clostridium.acetobutylicum.acidogenic.fermentation	rs739677	11	2473980	A	G	-0.0948002	0.0202008	0.784264	2.69378e-06	7738
1413	PWY.6590..superpathway.of.Clostridium.acetobutylicum.acidogenic.fermentation	rs1873661	14	99480422	T	G	-0.0787015	0.0172679	0.483485	5.17213e-06	7738
1414	PWY.6590..superpathway.of.Clostridium.acetobutylicum.acidogenic.fermentation	rs12149972	17	58813056	G	C	-0.138469	0.0306972	0.083861	6.45838e-06	7738
1415	PWY.6590..superpathway.of.Clostridium.acetobutylicum.acidogenic.fermentation	rs5996309	22	43714716	G	A	-0.0814187	0.017727	0.558541	4.37071e-06	7738
1416	PWY.6608..guanosine.nucleotides.degradation.III	rs13396356	2	44120182	T	A	0.150242	0.0339083	0.0637442	9.38631e-06	7738
1417	PWY.6608..guanosine.nucleotides.degradation.III	rs149941003	2	67966251	T	C	-0.140433	0.031598	0.0794853	8.81566e-06	7738
1418	PWY.6608..guanosine.nucleotides.degradation.III	rs271787	5	33410770	C	T	0.141461	0.0267929	0.100812	1.29314e-07	7738
1419	PWY.6608..guanosine.nucleotides.degradation.III	rs78718945	9	15666414	A	G	-0.157783	0.0345974	0.063472	5.10239e-06	7738
1420	PWY.6608..guanosine.nucleotides.degradation.III	rs75292198	10	6813426	T	C	0.134426	0.0291059	0.101679	3.86517e-06	7738
1421	PWY.6608..guanosine.nucleotides.degradation.III	rs17129454	10	113756550	C	G	-0.161589	0.0343715	0.0582692	2.58584e-06	7738
1422	PWY.6608..guanosine.nucleotides.degradation.III	rs77117941	12	69500397	G	T	0.143427	0.0295413	0.0818668	1.20308e-06	7738
1423	PWY.6608..guanosine.nucleotides.degradation.III	rs8001568	13	22440529	C	T	0.12943	0.0288084	0.0931111	7.02996e-06	7738
1424	PWY.6608..guanosine.nucleotides.degradation.III	rs12921427	16	13877795	C	A	-0.124305	0.0272809	0.896573	5.20191e-06	7738
1425	PWY.6608..guanosine.nucleotides.degradation.III	rs11079051	17	40846131	C	A	-0.0755773	0.0165077	0.590187	4.68747e-06	7738
1426	PWY.6609..adenine.and.adenosine.salvage.III	rs10496240	2	80607670	G	A	-0.0961367	0.0200962	0.205664	1.71999e-06	7738
1427	PWY.6609..adenine.and.adenosine.salvage.III	rs13096036	3	113309928	G	A	-0.141659	0.0306065	0.075084	3.68519e-06	7738
1428	PWY.6609..adenine.and.adenosine.salvage.III	rs28380805	6	31310115	C	G	-0.113866	0.022832	0.144029	6.12848e-07	7738
1429	PWY.6609..adenine.and.adenosine.salvage.III	rs497388	6	149678422	C	T	-0.128934	0.028573	0.910358	6.40911e-06	7738
1430	PWY.6609..adenine.and.adenosine.salvage.III	rs10812126	9	2499251	C	T	-0.0764608	0.0162214	0.528559	2.43395e-06	7738
1431	PWY.6609..adenine.and.adenosine.salvage.III	rs67123329	10	31089392	A	G	0.0979587	0.0217071	0.171098	6.39906e-06	7738
1432	PWY.6609..adenine.and.adenosine.salvage.III	rs697368	10	125216011	C	T	-0.0870071	0.0188301	0.746264	3.82573e-06	7738
1433	PWY.6609..adenine.and.adenosine.salvage.III	rs2287554	12	108956357	T	C	0.0739525	0.0165623	0.417357	8.00266e-06	7738
1434	PWY.6609..adenine.and.adenosine.salvage.III	rs78003847	17	1639074	A	G	-0.149041	0.0337337	0.0602869	9.95449e-06	7738
1435	PWY.6609..adenine.and.adenosine.salvage.III	rs17601633	17	59554377	G	A	0.0772012	0.0166346	0.360364	3.467e-06	7738
1436	PWY.6609..adenine.and.adenosine.salvage.III	rs6108110	20	8112399	T	C	-0.0980389	0.0211132	0.188376	3.42573e-06	7738
1437	PWY.6609..adenine.and.adenosine.salvage.III	rs6022157	20	51532070	C	A	-0.0779399	0.016697	0.547714	3.04277e-06	7738
1438	PWY.6612..superpathway.of.tetrahydrofolate.biosynthesis	rs6673038	1	9037546	A	G	-0.108493	0.0222817	0.313532	1.12071e-06	7738
1439	PWY.6612..superpathway.of.tetrahydrofolate.biosynthesis	rs35989200	1	161574305	G	A	-0.118268	0.0254197	0.222871	3.27767e-06	7738
1440	PWY.6612..superpathway.of.tetrahydrofolate.biosynthesis	rs10926878	1	242995203	A	G	-0.115287	0.0252513	0.338946	4.98112e-06	7738
1441	PWY.6612..superpathway.of.tetrahydrofolate.biosynthesis	rs9843052	3	88683452	T	C	0.0928302	0.020494	0.387586	5.90869e-06	7738
1442	PWY.6612..superpathway.of.tetrahydrofolate.biosynthesis	rs4833077	4	38646376	A	T	-0.11289	0.0219353	0.711889	2.65389e-07	7738
1443	PWY.6612..superpathway.of.tetrahydrofolate.biosynthesis	rs2214921	7	20021866	C	T	0.0970074	0.0207363	0.451155	2.89498e-06	7738
1444	PWY.6612..superpathway.of.tetrahydrofolate.biosynthesis	rs17155574	7	81477236	T	C	0.142716	0.0295391	0.132159	1.35574e-06	7738
1445	PWY.6612..superpathway.of.tetrahydrofolate.biosynthesis	rs4732939	8	29260139	A	G	-0.115704	0.0254458	0.182099	5.43981e-06	7738
1446	PWY.6612..superpathway.of.tetrahydrofolate.biosynthesis	rs10815601	9	7351774	A	T	-0.110624	0.0235147	0.243727	2.54506e-06	7738
1447	PWY.6612..superpathway.of.tetrahydrofolate.biosynthesis	rs474884	9	33253833	C	T	0.135264	0.030435	0.123855	8.81525e-06	7738
1448	PWY.6612..superpathway.of.tetrahydrofolate.biosynthesis	rs1027949	12	110430968	G	A	0.143992	0.0284523	0.145409	4.17463e-07	7738
1449	PWY.6612..superpathway.of.tetrahydrofolate.biosynthesis	rs17824268	14	64467727	C	T	-0.207447	0.03728	0.0775349	2.62792e-08	7738
1450	PWY.6612..superpathway.of.tetrahydrofolate.biosynthesis	rs73391984	15	37885889	A	T	0.103646	0.0233167	0.250723	8.7843e-06	7738
1451	PWY.6612..superpathway.of.tetrahydrofolate.biosynthesis	rs10402901	19	53440375	C	T	0.114495	0.0253288	0.195042	6.17415e-06	7738
1452	PWY.6612..superpathway.of.tetrahydrofolate.biosynthesis	rs1573442	21	19678760	A	G	-0.102007	0.0218574	0.362316	3.05754e-06	7738
1453	PWY.6628..superpathway.of.L.phenylalanine.biosynthesis	rs12145292	1	9118596	A	C	-0.120792	0.0254599	0.266384	2.09127e-06	7738
1454	PWY.6628..superpathway.of.L.phenylalanine.biosynthesis	rs10157025	1	48103092	C	T	-0.110868	0.0248192	0.302832	7.93155e-06	7738
1455	PWY.6628..superpathway.of.L.phenylalanine.biosynthesis	rs6429177	1	240225420	A	C	-0.100882	0.022743	0.481367	9.176e-06	7738
1456	PWY.6628..superpathway.of.L.phenylalanine.biosynthesis	rs11127546	3	76547588	T	C	-0.124979	0.0237293	0.365695	1.38787e-07	7738
1457	PWY.6628..superpathway.of.L.phenylalanine.biosynthesis	rs904477	4	129522518	A	G	0.11731	0.0239144	0.349661	9.32234e-07	7738
1458	PWY.6628..superpathway.of.L.phenylalanine.biosynthesis	rs13125215	4	146961679	C	T	0.118644	0.0230358	0.621948	2.59883e-07	7738
1459	PWY.6628..superpathway.of.L.phenylalanine.biosynthesis	rs4256433	6	33956472	C	T	0.137098	0.0283429	0.698956	1.31736e-06	7738
1460	PWY.6628..superpathway.of.L.phenylalanine.biosynthesis	rs1975618	8	6355534	T	A	-0.114452	0.024993	0.277249	4.66455e-06	7738
1461	PWY.6628..superpathway.of.L.phenylalanine.biosynthesis	rs57864512	8	76286553	C	T	-0.183386	0.0414208	0.0888622	9.5378e-06	7738
1462	PWY.6628..superpathway.of.L.phenylalanine.biosynthesis	rs17777155	9	18201242	G	A	-0.17509	0.036786	0.115057	1.9389e-06	7738
1463	PWY.6628..superpathway.of.L.phenylalanine.biosynthesis	rs7468500	9	36009033	G	A	-0.120484	0.0259728	0.245053	3.50326e-06	7738
1464	PWY.6628..superpathway.of.L.phenylalanine.biosynthesis	rs6539151	12	104806232	C	T	-0.225839	0.0502025	0.0545336	6.84132e-06	7738
1465	PWY.6628..superpathway.of.L.phenylalanine.biosynthesis	rs12974688	19	56264150	C	T	-0.126722	0.0281725	0.779169	6.85753e-06	7738
1466	PWY.6628..superpathway.of.L.phenylalanine.biosynthesis	rs1757700	20	62140179	T	C	-0.179474	0.0395622	0.878115	5.71991e-06	7738
1467	PWY.6629..superpathway.of.L.tryptophan.biosynthesis	rs9678313	2	7632963	A	T	-0.154784	0.0347838	0.383104	8.59164e-06	7738
1468	PWY.6629..superpathway.of.L.tryptophan.biosynthesis	rs140774942	2	141792062	G	C	0.160978	0.0348471	0.373978	3.8457e-06	7738
1469	PWY.6629..superpathway.of.L.tryptophan.biosynthesis	rs2566156	4	39010971	T	A	-0.211024	0.0431455	0.758147	1.00329e-06	7738
1470	PWY.6629..superpathway.of.L.tryptophan.biosynthesis	rs7736485	5	41297932	C	G	-0.172725	0.037459	0.295741	4.0066e-06	7738
1471	PWY.6629..superpathway.of.L.tryptophan.biosynthesis	rs7709170	5	172407722	A	G	-0.29571	0.0624037	0.0844097	2.15128e-06	7738
1472	PWY.6629..superpathway.of.L.tryptophan.biosynthesis	rs947089	10	31054068	T	A	-0.155912	0.0344969	0.509398	6.19592e-06	7738
1473	PWY.6629..superpathway.of.L.tryptophan.biosynthesis	rs79050429	11	32397879	A	G	0.330161	0.0735189	0.0670987	7.09465e-06	7738
1474	PWY.6629..superpathway.of.L.tryptophan.biosynthesis	rs7111149	11	130458329	G	A	-0.159116	0.0338914	0.551132	2.66785e-06	7738
1475	PWY.6629..superpathway.of.L.tryptophan.biosynthesis	rs12370008	12	88185792	T	C	-0.202656	0.0393497	0.26683	2.60303e-07	7738
1476	PWY.6630..superpathway.of.L.tyrosine.biosynthesis	rs143123895	1	33896075	C	G	-0.266546	0.0584856	0.0527531	5.17755e-06	7738
1477	PWY.6630..superpathway.of.L.tyrosine.biosynthesis	rs11127546	3	76547588	T	C	-0.122309	0.0261994	0.361736	3.03609e-06	7738
1478	PWY.6630..superpathway.of.L.tyrosine.biosynthesis	rs904477	4	129522518	A	G	0.130923	0.0264873	0.350847	7.69873e-07	7738
1479	PWY.6630..superpathway.of.L.tyrosine.biosynthesis	rs4376168	4	146964088	T	G	0.136769	0.030574	0.791977	7.69964e-06	7738
1480	PWY.6630..superpathway.of.L.tyrosine.biosynthesis	rs867279	5	147966019	G	A	-0.172952	0.0383065	0.129206	6.3329e-06	7738
1481	PWY.6630..superpathway.of.L.tyrosine.biosynthesis	rs6975001	7	17617132	G	C	0.131293	0.0277397	0.715942	2.21181e-06	7738
1482	PWY.6630..superpathway.of.L.tyrosine.biosynthesis	rs1353171	8	119872998	C	G	0.126243	0.027356	0.685913	3.9343e-06	7738
1483	PWY.6630..superpathway.of.L.tyrosine.biosynthesis	rs80113686	9	18127674	C	G	-0.212981	0.0412569	0.112653	2.43907e-07	7738
1484	PWY.6630..superpathway.of.L.tyrosine.biosynthesis	rs10885766	10	117435424	A	G	-0.174391	0.0391878	0.126579	8.58137e-06	7738
1485	PWY.6630..superpathway.of.L.tyrosine.biosynthesis	rs4631866	11	41057577	A	G	0.112825	0.024948	0.511771	6.11386e-06	7738
1486	PWY.6630..superpathway.of.L.tyrosine.biosynthesis	rs11614816	12	5457372	C	T	0.129523	0.027699	0.287475	2.92416e-06	7738
1487	PWY.6630..superpathway.of.L.tyrosine.biosynthesis	rs79754311	12	20129090	C	A	-0.274184	0.053266	0.0591669	2.6407e-07	7738
1488	PWY.6630..superpathway.of.L.tyrosine.biosynthesis	rs8014026	14	26650090	A	T	0.126787	0.0286664	0.259994	9.74149e-06	7738
1489	PWY.6630..superpathway.of.L.tyrosine.biosynthesis	rs8055404	16	7745047	G	A	0.114493	0.0255687	0.363206	7.53938e-06	7738
1490	PWY.6630..superpathway.of.L.tyrosine.biosynthesis	rs2096489	21	33382820	T	C	-0.140104	0.0306707	0.212284	4.9237e-06	7738
1491	PWY66.422..D.galactose.degradation.V..Leloir.pathway.	rs34631763	1	92948938	T	C	0.171802	0.0368172	0.0525127	3.06572e-06	7738
1492	PWY66.422..D.galactose.degradation.V..Leloir.pathway.	rs115981692	1	216168988	A	G	0.163905	0.036126	0.052016	5.70543e-06	7738
1493	PWY66.422..D.galactose.degradation.V..Leloir.pathway.	rs13016472	2	127501263	T	C	0.0835176	0.017267	0.365216	1.31923e-06	7738
1494	PWY66.422..D.galactose.degradation.V..Leloir.pathway.	rs112214356	3	195923985	C	T	-0.142819	0.0299741	0.081092	1.89103e-06	7738
1495	PWY66.422..D.galactose.degradation.V..Leloir.pathway.	rs10026887	4	63097935	T	C	-0.0821104	0.0175353	0.309497	2.83301e-06	7738
1496	PWY66.422..D.galactose.degradation.V..Leloir.pathway.	rs2305506	4	177241136	T	C	0.125303	0.0260045	0.121951	1.44645e-06	7738
1497	PWY66.422..D.galactose.degradation.V..Leloir.pathway.	rs7909120	10	125640380	T	C	-0.0949316	0.0188646	0.293419	4.84739e-07	7738
1498	PWY66.422..D.galactose.degradation.V..Leloir.pathway.	rs2992878	13	95982346	A	G	-0.148241	0.0330707	0.0676559	7.37535e-06	7738
1499	PWY66.422..D.galactose.degradation.V..Leloir.pathway.	rs72731514	14	69200264	C	T	0.159702	0.03511	0.056733	5.40028e-06	7738
1500	PWY66.422..D.galactose.degradation.V..Leloir.pathway.	rs35778179	14	92835973	T	C	-0.142549	0.0312626	0.0884996	5.12222e-06	7738
1501	PWY66.422..D.galactose.degradation.V..Leloir.pathway.	rs3785822	17	59556923	A	G	0.0962162	0.021084	0.17816	5.03141e-06	7738
1502	PWY66.422..D.galactose.degradation.V..Leloir.pathway.	rs12976953	19	52779460	T	C	0.128883	0.0282085	0.0983496	4.90223e-06	7738
1503	PWY.6690..cinnamate.and.3.hydroxycinnamate.degradation.to.2.oxopent.4.enoate	rs3792267	2	241531174	A	G	-0.18953	0.0398733	0.260377	2.00122e-06	7738
1504	PWY.6690..cinnamate.and.3.hydroxycinnamate.degradation.to.2.oxopent.4.enoate	rs17035816	4	158088464	G	A	0.338356	0.0765185	0.0550314	9.78416e-06	7738
1505	PWY.6690..cinnamate.and.3.hydroxycinnamate.degradation.to.2.oxopent.4.enoate	rs12670364	7	8328880	T	C	-0.291836	0.0652628	0.0808324	7.76003e-06	7738
1506	PWY.6690..cinnamate.and.3.hydroxycinnamate.degradation.to.2.oxopent.4.enoate	rs2968511	7	71810805	G	C	0.168322	0.0379565	0.328169	9.22444e-06	7738
1507	PWY.6690..cinnamate.and.3.hydroxycinnamate.degradation.to.2.oxopent.4.enoate	rs4768167	12	40061354	T	G	-0.216629	0.0466189	0.830486	3.37117e-06	7738
1508	PWY.6690..cinnamate.and.3.hydroxycinnamate.degradation.to.2.oxopent.4.enoate	rs10219622	12	128246843	A	G	0.161208	0.0362902	0.576107	8.90441e-06	7738
1509	PWY.6690..cinnamate.and.3.hydroxycinnamate.degradation.to.2.oxopent.4.enoate	rs2300878	14	69403714	G	A	-0.155994	0.0346216	0.464045	6.61636e-06	7738
1510	PWY.6690..cinnamate.and.3.hydroxycinnamate.degradation.to.2.oxopent.4.enoate	rs72995495	19	8260412	C	A	-0.393466	0.0876548	0.0530657	7.16211e-06	7738
1511	PWY.6700..queuosine.biosynthesis	rs2737651	1	200036052	C	T	-0.0980458	0.0217422	0.157242	6.49895e-06	7738
1512	PWY.6700..queuosine.biosynthesis	rs7589782	2	216454245	T	C	0.142071	0.0294218	0.0783541	1.37381e-06	7738
1513	PWY.6700..queuosine.biosynthesis	rs55754265	3	49687486	T	C	-0.100856	0.0215998	0.15878	3.02228e-06	7738
1514	PWY.6700..queuosine.biosynthesis	rs9999406	4	54381345	C	T	-0.072055	0.0163034	0.534069	9.88721e-06	7738
1515	PWY.6700..queuosine.biosynthesis	rs7700033	4	94121401	A	C	0.0750812	0.0159171	0.589881	2.39337e-06	7738
1516	PWY.6700..queuosine.biosynthesis	rs28404149	4	147298708	A	G	0.100438	0.0222011	0.145481	6.06761e-06	7738
1517	PWY.6700..queuosine.biosynthesis	rs7377535	4	189064498	A	G	-0.0757541	0.0163952	0.630164	3.82839e-06	7738
1518	PWY.6700..queuosine.biosynthesis	rs12515947	5	123050342	A	G	-0.0791647	0.015697	0.547945	4.57572e-07	7738
1519	PWY.6700..queuosine.biosynthesis	rs1926092	6	133701964	T	G	0.0940404	0.0208728	0.204261	6.62499e-06	7738
1520	PWY.6700..queuosine.biosynthesis	rs1408765	8	139072852	G	A	-0.0729139	0.0161251	0.573549	6.13237e-06	7738
1521	PWY.6700..queuosine.biosynthesis	rs7997810	13	53379240	A	G	0.0785295	0.0164352	0.358779	1.76938e-06	7738
1522	PWY.6700..queuosine.biosynthesis	rs62072709	17	54936652	C	T	-0.0979355	0.0185586	0.731824	1.31244e-07	7738
1523	PWY.6700..queuosine.biosynthesis	rs7222575	17	79303222	C	A	-0.0891912	0.0186944	0.234593	1.83306e-06	7738
1524	PWY.6700..queuosine.biosynthesis	rs149854766	18	49864230	T	A	-0.153124	0.0343351	0.06483	8.20844e-06	7738
1525	PWY.6700..queuosine.biosynthesis	rs79257569	19	6965739	A	G	-0.115155	0.0257427	0.122217	7.70124e-06	7738
1526	PWY.6700..queuosine.biosynthesis	rs6043418	20	15647740	A	G	0.0789955	0.0160474	0.557127	8.53872e-07	7738
1527	PWY.6703..preQ0.biosynthesis	rs72831788	2	103977499	C	T	-0.124701	0.0268023	0.104502	3.27762e-06	7738
1528	PWY.6703..preQ0.biosynthesis	rs1263629	2	207936911	G	A	0.102583	0.0209988	0.181109	1.03341e-06	7738
1529	PWY.6703..preQ0.biosynthesis	rs6804526	3	192089178	G	A	0.111336	0.0214587	0.170134	2.12157e-07	7738
1530	PWY.6703..preQ0.biosynthesis	rs4958506	5	151347364	A	G	0.0743958	0.0167606	0.398147	9.04865e-06	7738
1531	PWY.6703..preQ0.biosynthesis	rs17366560	10	43856612	T	A	0.166331	0.0353081	0.0610195	2.46702e-06	7738
1532	PWY.6703..preQ0.biosynthesis	rs505128	11	116273511	C	T	-0.0773775	0.0168186	0.353709	4.21044e-06	7738
1533	PWY.6703..preQ0.biosynthesis	rs8004382	14	21155393	G	A	-0.0730588	0.0161353	0.500582	5.95796e-06	7738
1534	PWY.6703..preQ0.biosynthesis	rs17829116	14	95944478	A	G	0.102872	0.0217188	0.183342	2.17391e-06	7738
1535	PWY.6703..preQ0.biosynthesis	rs4777110	15	69383785	T	C	-0.0744398	0.0163769	0.580713	5.48306e-06	7738
1536	PWY.6703..preQ0.biosynthesis	rs28535665	15	87691585	C	G	0.164286	0.0370063	0.0586869	9.02029e-06	7738
1537	PWY.6703..preQ0.biosynthesis	rs78048823	16	24047271	T	C	0.184638	0.0359187	0.0535389	2.74106e-07	7738
1538	PWY.6703..preQ0.biosynthesis	rs11657406	17	7249870	T	G	-0.101907	0.0217462	0.166064	2.78327e-06	7738
1539	PWY.6703..preQ0.biosynthesis	rs225280	17	33976296	T	C	0.0991598	0.0209317	0.816592	2.16589e-06	7738
1540	PWY.6703..preQ0.biosynthesis	rs384592	19	23458920	G	A	0.122537	0.0257537	0.137667	1.95471e-06	7738
1541	PWY.6703..preQ0.biosynthesis	rs75314238	20	11612323	T	A	-0.167732	0.0361844	0.0560906	3.56124e-06	7738
1542	PWY.6708..ubiquinol.8.biosynthesis..prokaryotic.	rs10172221	2	35014657	C	G	0.16467	0.0366974	0.131808	7.21538e-06	7738
1543	PWY.6708..ubiquinol.8.biosynthesis..prokaryotic.	rs17275498	2	231420401	C	A	0.212949	0.0404278	0.111832	1.38371e-07	7738
1544	PWY.6708..ubiquinol.8.biosynthesis..prokaryotic.	rs2636908	3	193676416	C	T	0.251351	0.0542266	0.0742992	3.56598e-06	7738
1545	PWY.6708..ubiquinol.8.biosynthesis..prokaryotic.	rs10463321	5	151323905	G	T	0.137597	0.0307884	0.204651	7.85438e-06	7738
1546	PWY.6708..ubiquinol.8.biosynthesis..prokaryotic.	rs1624064	6	26378681	C	T	-0.123387	0.0253516	0.43238	1.13297e-06	7738
1547	PWY.6708..ubiquinol.8.biosynthesis..prokaryotic.	rs12209400	6	156449765	T	C	0.134862	0.0295886	0.229876	5.16652e-06	7738
1548	PWY.6708..ubiquinol.8.biosynthesis..prokaryotic.	rs12550124	8	50694780	T	A	-0.172648	0.0371575	0.87165	3.37799e-06	7738
1549	PWY.6708..ubiquinol.8.biosynthesis..prokaryotic.	rs3750879	10	13741632	A	C	0.124154	0.0265636	0.34867	2.95615e-06	7738
1550	PWY.6708..ubiquinol.8.biosynthesis..prokaryotic.	rs7979020	12	124975674	T	C	-0.162825	0.0367534	0.138499	9.41425e-06	7738
1551	PWY.6708..ubiquinol.8.biosynthesis..prokaryotic.	rs9316763	13	55678017	C	T	0.114104	0.0257771	0.465734	9.5742e-06	7738
1552	PWY.6708..ubiquinol.8.biosynthesis..prokaryotic.	rs113976504	13	81704666	T	C	-0.272739	0.05958	0.0528666	4.7012e-06	7738
1553	PWY.6731..starch.degradation.III	rs61759306	1	3709093	T	C	0.217252	0.0440255	0.213506	8.02818e-07	7738
1554	PWY.6731..starch.degradation.III	rs1030115	1	237469065	G	A	-0.28897	0.0623148	0.110073	3.53058e-06	7738
1555	PWY.6731..starch.degradation.III	rs55922034	2	121567079	A	C	-0.408074	0.0866984	0.0555627	2.51609e-06	7738
1556	PWY.6731..starch.degradation.III	rs2368650	4	8977702	G	A	-0.211497	0.0465319	0.282367	5.48831e-06	7738
1557	PWY.6731..starch.degradation.III	rs7665599	4	147414147	T	C	0.163375	0.0364988	0.619459	7.59935e-06	7738
1558	PWY.6731..starch.degradation.III	rs4440429	6	69205367	T	C	-0.163017	0.0358625	0.639166	5.47773e-06	7738
1559	PWY.6731..starch.degradation.III	rs2166227	10	49766200	C	G	-0.166098	0.0368181	0.324661	6.44239e-06	7738
1560	PWY.6731..starch.degradation.III	rs12805373	11	119518822	A	T	-0.199203	0.0402589	0.263748	7.49553e-07	7738
1561	PWY.6731..starch.degradation.III	rs457793	13	32677274	G	C	0.162257	0.0363365	0.663735	7.99139e-06	7738
1562	PWY.6731..starch.degradation.III	rs10152918	15	90351574	A	G	-0.204226	0.0422004	0.417203	1.30214e-06	7738
1563	PWY.6731..starch.degradation.III	rs2602034	15	99736690	A	G	0.159327	0.0358941	0.605644	9.04598e-06	7738
1564	PWY.6731..starch.degradation.III	rs3744580	17	11648444	C	T	-0.173951	0.0386425	0.711299	6.74628e-06	7738
1565	PWY.6731..starch.degradation.III	rs806925	17	51373354	G	A	-0.171177	0.0371812	0.657926	4.14725e-06	7738
1566	PWY.6737..starch.degradation.V	rs9286959	1	29840322	A	T	0.0754898	0.0167521	0.438789	6.597e-06	7738
1567	PWY.6737..starch.degradation.V	rs7083857	10	125680455	G	C	0.136762	0.027691	0.0977465	7.85838e-07	7738
1568	PWY.6737..starch.degradation.V	rs12420239	11	70425722	A	G	-0.095626	0.0211507	0.186183	6.1495e-06	7738
1569	PWY.6737..starch.degradation.V	rs12868026	13	55103187	A	G	0.16246	0.0356944	0.0538899	5.32819e-06	7738
1570	PWY.6737..starch.degradation.V	rs10145503	14	58386628	G	A	-0.0925465	0.0202458	0.198072	4.85065e-06	7738
1571	PWY.6737..starch.degradation.V	rs6035564	20	20132543	A	G	-0.077432	0.0161053	0.541036	1.52562e-06	7738
1572	PWY.6823..molybdenum.cofactor.biosynthesis	rs1338762	1	220596516	A	G	-0.1778	0.0369226	0.269544	1.46851e-06	7738
1573	PWY.6823..molybdenum.cofactor.biosynthesis	rs555615	1	245602187	C	T	-0.1961	0.044214	0.832982	9.19637e-06	7738
1574	PWY.6823..molybdenum.cofactor.biosynthesis	rs16829385	2	188791863	T	A	0.219994	0.0477522	0.130089	4.08539e-06	7738
1575	PWY.6823..molybdenum.cofactor.biosynthesis	rs10015390	4	115874047	A	G	0.170577	0.0361569	0.703903	2.38525e-06	7738
1576	PWY.6823..molybdenum.cofactor.biosynthesis	rs11741434	5	165520051	G	A	-0.215369	0.0472708	0.19109	5.21214e-06	7738
1577	PWY.6823..molybdenum.cofactor.biosynthesis	rs62523849	8	88481776	C	T	0.331454	0.0706149	0.0576356	2.68143e-06	7738
1578	PWY.6823..molybdenum.cofactor.biosynthesis	rs61861701	10	112365004	G	A	0.177643	0.0383181	0.260402	3.55204e-06	7738
1579	PWY.6823..molybdenum.cofactor.biosynthesis	rs1325380	13	108753553	C	T	0.174981	0.0388236	0.2499	6.57271e-06	7738
1580	PWY.6823..molybdenum.cofactor.biosynthesis	rs2292862	15	63088916	T	A	-0.169423	0.0370187	0.653047	4.72428e-06	7738
1581	PWY.6823..molybdenum.cofactor.biosynthesis	rs11867310	17	1120797	G	A	-0.150271	0.0330792	0.528379	5.55185e-06	7738
1582	PWY.6823..molybdenum.cofactor.biosynthesis	rs6081036	20	18179543	T	C	0.174781	0.0338956	0.67576	2.51677e-07	7738
1583	PWY.6891..thiazole.biosynthesis.II..Bacillus.	rs7426276	2	1064700	A	G	-0.177033	0.0371638	0.149009	1.90183e-06	7738
1584	PWY.6891..thiazole.biosynthesis.II..Bacillus.	rs28887188	2	231425650	A	G	0.223486	0.044371	0.0962352	4.73514e-07	7738
1585	PWY.6891..thiazole.biosynthesis.II..Bacillus.	rs111370608	3	31570782	T	G	-0.20102	0.0451296	0.105908	8.41749e-06	7738
1586	PWY.6891..thiazole.biosynthesis.II..Bacillus.	rs6858961	5	3305712	C	A	0.17174	0.0366048	0.150873	2.70916e-06	7738
1587	PWY.6891..thiazole.biosynthesis.II..Bacillus.	rs9401616	6	123244402	G	A	0.16293	0.0367414	0.151187	9.22845e-06	7738
1588	PWY.6891..thiazole.biosynthesis.II..Bacillus.	rs7784347	7	8329708	C	T	-0.271457	0.0529763	0.0648245	2.98917e-07	7738
1589	PWY.6891..thiazole.biosynthesis.II..Bacillus.	rs78206502	7	42482854	A	G	0.272518	0.0592538	0.0581025	4.24198e-06	7738
1590	PWY.6891..thiazole.biosynthesis.II..Bacillus.	rs62465767	7	51667991	A	G	0.208553	0.0456689	0.0934947	4.95654e-06	7738
1591	PWY.6891..thiazole.biosynthesis.II..Bacillus.	rs17147827	7	78087284	T	G	0.174951	0.0390923	0.130363	7.62932e-06	7738
1592	PWY.6891..thiazole.biosynthesis.II..Bacillus.	rs4716795	7	157680692	C	T	0.177781	0.0401458	0.871149	9.49492e-06	7738
1593	PWY.6891..thiazole.biosynthesis.II..Bacillus.	rs2065501	9	22140224	C	A	0.156778	0.0314314	0.68472	6.10272e-07	7738
1594	PWY.6891..thiazole.biosynthesis.II..Bacillus.	rs7925466	11	72778113	C	A	-0.123848	0.026866	0.411115	4.02939e-06	7738
1595	PWY.6891..thiazole.biosynthesis.II..Bacillus.	rs147068992	12	20137785	A	G	-0.263745	0.0571971	0.0564545	4.0045e-06	7738
1596	PWY.6891..thiazole.biosynthesis.II..Bacillus.	rs1950861	14	26690571	A	G	-0.131261	0.0296811	0.255127	9.76193e-06	7738
1597	PWY.6891..thiazole.biosynthesis.II..Bacillus.	rs73379542	15	34202667	C	G	-0.279654	0.0590033	0.0510867	2.14113e-06	7738
1598	PWY.6891..thiazole.biosynthesis.II..Bacillus.	rs4968174	17	1080200	C	A	-0.128802	0.0280471	0.535432	4.38253e-06	7738
1599	PWY.6891..thiazole.biosynthesis.II..Bacillus.	rs67469682	21	21941433	A	T	0.132353	0.0271084	0.375479	1.04816e-06	7738
1600	PWY.6892..thiazole.biosynthesis.I..E..coli.	rs2999900	1	13830815	C	T	0.137782	0.0276513	0.838843	6.26564e-07	7738
1601	PWY.6892..thiazole.biosynthesis.I..E..coli.	rs4949324	1	31377743	A	G	-0.0972248	0.0216366	0.654959	7.00528e-06	7738
1602	PWY.6892..thiazole.biosynthesis.I..E..coli.	rs80055047	1	219347813	A	G	0.211269	0.0470718	0.0520199	7.18172e-06	7738
1603	PWY.6892..thiazole.biosynthesis.I..E..coli.	rs7784347	7	8329708	C	T	-0.2046	0.0395806	0.0680514	2.35116e-07	7738
1604	PWY.6892..thiazole.biosynthesis.I..E..coli.	rs7989592	13	79049841	C	T	-0.201336	0.0450433	0.0541374	7.82809e-06	7738
1605	PWY.6892..thiazole.biosynthesis.I..E..coli.	rs75042717	17	42923807	C	A	0.120678	0.0271527	0.160967	8.8127e-06	7738
1606	PWY.6897..thiamin.salvage.II	rs10006164	4	1021598	A	G	-0.0805101	0.0177448	0.344209	5.70276e-06	7738
1607	PWY.6897..thiamin.salvage.II	rs4374638	4	12427589	C	T	0.0768675	0.0173682	0.652683	9.61064e-06	7738
1608	PWY.6897..thiamin.salvage.II	rs479744	6	109020032	T	G	-0.0947483	0.020739	0.198548	4.90989e-06	7738
1609	PWY.6897..thiamin.salvage.II	rs118155381	8	128997208	C	T	-0.0923154	0.0185972	0.258527	6.9077e-07	7738
1610	PWY.6897..thiamin.salvage.II	rs74949229	10	9526946	A	G	-0.1307	0.0283073	0.0938701	3.88991e-06	7738
1611	PWY.6897..thiamin.salvage.II	rs2461882	10	72537151	C	T	-0.124633	0.0274876	0.0962862	5.78336e-06	7738
1612	PWY.6897..thiamin.salvage.II	rs7904867	10	82352787	C	T	-0.0760521	0.0169187	0.377571	6.95231e-06	7738
1613	PWY.6897..thiamin.salvage.II	rs10777971	12	99752344	G	T	0.0780639	0.0168937	0.359993	3.82106e-06	7738
1614	PWY.6897..thiamin.salvage.II	rs1968451	19	5391922	C	T	0.0898689	0.0198891	0.680575	6.22773e-06	7738
1615	PWY.6897..thiamin.salvage.II	rs12463196	19	16728733	T	G	-0.138008	0.0307762	0.0749451	7.31691e-06	7738
1616	PWY.6897..thiamin.salvage.II	rs2424026	20	16956638	G	A	-0.0847065	0.0186631	0.255692	5.66014e-06	7738
1617	PWY.6897..thiamin.salvage.II	rs28359554	20	56141291	C	T	0.143385	0.0299685	0.08728	1.7139e-06	7738
1618	PWY.6901..superpathway.of.glucose.and.xylose.degradation	rs73001914	3	2585609	G	A	-0.102206	0.0217496	0.182174	2.61177e-06	7738
1619	PWY.6901..superpathway.of.glucose.and.xylose.degradation	rs114537104	4	43582603	G	T	0.170007	0.0352783	0.0602476	1.44259e-06	7738
1620	PWY.6901..superpathway.of.glucose.and.xylose.degradation	rs6596989	6	3629689	G	A	-0.0852001	0.0179529	0.660013	2.07732e-06	7738
1621	PWY.6901..superpathway.of.glucose.and.xylose.degradation	rs145761301	6	168088679	A	G	0.125022	0.0279809	0.106563	7.89121e-06	7738
1622	PWY.6901..superpathway.of.glucose.and.xylose.degradation	rs6967058	7	144213477	C	T	-0.141853	0.03206	0.909252	9.66085e-06	7738
1623	PWY.6901..superpathway.of.glucose.and.xylose.degradation	rs12782517	10	133603287	T	C	0.117953	0.0237137	0.152274	6.55637e-07	7738
1624	PWY.6901..superpathway.of.glucose.and.xylose.degradation	rs4922591	11	32374199	C	T	-0.0761299	0.0170206	0.614008	7.72013e-06	7738
1625	PWY.6901..superpathway.of.glucose.and.xylose.degradation	rs57238953	16	27919526	A	G	-0.153964	0.0325341	0.0675283	2.21897e-06	7738
1626	PWY.6901..superpathway.of.glucose.and.xylose.degradation	rs7228238	18	2641314	T	C	-0.0747709	0.0166316	0.415472	6.93329e-06	7738
1627	PWY.6969..TCA.cycle.V..2.oxoglutarate.ferredoxin.oxidoreductase.	rs12725757	1	88641534	T	A	0.0778646	0.0170332	0.351997	4.84641e-06	7738
1628	PWY.6969..TCA.cycle.V..2.oxoglutarate.ferredoxin.oxidoreductase.	rs61156349	2	6820885	A	T	0.0898115	0.0201328	0.206393	8.15921e-06	7738
1629	PWY.6969..TCA.cycle.V..2.oxoglutarate.ferredoxin.oxidoreductase.	rs13088151	3	3049520	G	A	-0.0896934	0.020243	0.228659	9.38642e-06	7738
1630	PWY.6969..TCA.cycle.V..2.oxoglutarate.ferredoxin.oxidoreductase.	rs78769049	3	113445802	T	C	-0.149104	0.0300847	0.0931358	7.19062e-07	7738
1631	PWY.6969..TCA.cycle.V..2.oxoglutarate.ferredoxin.oxidoreductase.	rs367274	6	90622187	T	C	0.0793277	0.0165815	0.453617	1.71752e-06	7738
1632	PWY.6969..TCA.cycle.V..2.oxoglutarate.ferredoxin.oxidoreductase.	rs802718	6	128289511	A	G	0.128723	0.0286956	0.91036	7.26391e-06	7738
1633	PWY.6969..TCA.cycle.V..2.oxoglutarate.ferredoxin.oxidoreductase.	rs10951836	7	45886834	G	A	0.078213	0.0176769	0.352364	9.66322e-06	7738
1634	PWY.6969..TCA.cycle.V..2.oxoglutarate.ferredoxin.oxidoreductase.	rs17866154	7	126881702	C	G	-0.133938	0.0271446	0.102088	8.04606e-07	7738
1635	PWY.6969..TCA.cycle.V..2.oxoglutarate.ferredoxin.oxidoreductase.	rs62522935	8	94698620	C	T	0.116933	0.0251395	0.124382	3.29738e-06	7738
1636	PWY.6969..TCA.cycle.V..2.oxoglutarate.ferredoxin.oxidoreductase.	rs1915542	8	119605433	T	A	0.085412	0.0177628	0.673225	1.52087e-06	7738
1637	PWY.6969..TCA.cycle.V..2.oxoglutarate.ferredoxin.oxidoreductase.	rs11141287	9	88788556	T	C	0.0758855	0.0166833	0.444959	5.40041e-06	7738
1638	PWY.6969..TCA.cycle.V..2.oxoglutarate.ferredoxin.oxidoreductase.	rs71507551	9	121229221	G	A	-0.141788	0.0318225	0.0742318	8.36687e-06	7738
1639	PWY.6969..TCA.cycle.V..2.oxoglutarate.ferredoxin.oxidoreductase.	rs9300960	13	105346499	T	C	-0.110748	0.0240566	0.161616	4.15137e-06	7738
1640	PWY.6969..TCA.cycle.V..2.oxoglutarate.ferredoxin.oxidoreductase.	rs1423084	16	26561371	G	A	-0.0915073	0.0202815	0.787237	6.42623e-06	7738
1641	PWY.7003..glycerol.degradation.to.butanol	rs17012363	2	33121494	C	T	0.128966	0.0291337	0.179061	9.5688e-06	7738
1642	PWY.7003..glycerol.degradation.to.butanol	rs16855891	2	217172384	A	G	0.22891	0.0508879	0.0504159	6.84936e-06	7738
1643	PWY.7003..glycerol.degradation.to.butanol	rs3116216	2	233091531	C	T	0.195371	0.0440862	0.0710938	9.35491e-06	7738
1644	PWY.7003..glycerol.degradation.to.butanol	rs7623244	3	125455621	C	A	0.132253	0.0297889	0.186152	9.00897e-06	7738
1645	PWY.7003..glycerol.degradation.to.butanol	rs75209389	4	7445593	T	G	0.131907	0.0298337	0.177712	9.80568e-06	7738
1646	PWY.7003..glycerol.degradation.to.butanol	rs72697193	4	161432924	T	C	0.170761	0.0360083	0.114898	2.1134e-06	7738
1647	PWY.7003..glycerol.degradation.to.butanol	rs10017115	4	181590832	C	T	0.104115	0.0230282	0.590678	6.14881e-06	7738
1648	PWY.7003..glycerol.degradation.to.butanol	rs971716	5	17802864	C	T	0.103798	0.0229367	0.596692	6.02787e-06	7738
1649	PWY.7003..glycerol.degradation.to.butanol	rs72958820	6	75293345	T	C	0.260292	0.0508447	0.0540698	3.06595e-07	7738
1650	PWY.7003..glycerol.degradation.to.butanol	rs56059900	8	50785702	A	G	0.245734	0.0455545	0.0657438	6.87952e-08	7738
1651	PWY.7003..glycerol.degradation.to.butanol	rs7859760	9	118125741	G	T	0.100406	0.0223525	0.517931	7.05771e-06	7738
1652	PWY.7003..glycerol.degradation.to.butanol	rs62571693	9	120645097	C	T	-0.131848	0.0289556	0.181501	5.2769e-06	7738
1653	PWY.7003..glycerol.degradation.to.butanol	rs34386657	11	83892801	T	C	0.229411	0.0507949	0.0526102	6.28945e-06	7738
1654	PWY.7003..glycerol.degradation.to.butanol	rs35531472	17	11049232	T	C	-0.161366	0.0364965	0.107296	9.80614e-06	7738
1655	PWY.7003..glycerol.degradation.to.butanol	rs4892167	18	71640680	C	G	0.120951	0.0270257	0.351073	7.62688e-06	7738
1656	PWY.7013..L.1.2.propanediol.degradation	rs4670011	2	14766820	C	T	-0.174663	0.0392458	0.306786	8.56796e-06	7738
1657	PWY.7013..L.1.2.propanediol.degradation	rs114990902	2	222312590	A	G	-0.438592	0.0853246	0.0560495	2.74333e-07	7738
1658	PWY.7013..L.1.2.propanediol.degradation	rs4309681	3	148262862	A	G	0.205271	0.0460954	0.176173	8.46083e-06	7738
1659	PWY.7013..L.1.2.propanediol.degradation	rs72829142	5	148240905	G	A	0.348734	0.0749867	0.0601282	3.30962e-06	7738
1660	PWY.7013..L.1.2.propanediol.degradation	rs1555643	6	14952171	A	G	0.208976	0.0456846	0.173527	4.77789e-06	7738
1661	PWY.7013..L.1.2.propanediol.degradation	rs1381664	8	76915110	T	A	0.168754	0.0366068	0.448913	4.02817e-06	7738
1662	PWY.7013..L.1.2.propanediol.degradation	rs2145794	11	34354913	A	T	0.221571	0.0498146	0.824855	8.67115e-06	7738
1663	PWY.7013..L.1.2.propanediol.degradation	rs7303969	12	133164690	T	C	-0.211976	0.0462092	0.832051	4.48964e-06	7738
1664	PWY.7013..L.1.2.propanediol.degradation	rs12440220	15	45948077	G	A	-0.166608	0.0366815	0.40746	5.57162e-06	7738
1665	PWY.7013..L.1.2.propanediol.degradation	rs9933327	16	17881203	G	A	0.194255	0.0414638	0.305774	2.80056e-06	7738
1666	PWY.7013..L.1.2.propanediol.degradation	rs1589199	18	24916309	G	A	-0.303254	0.0646742	0.0833208	2.74608e-06	7738
1667	PWY.7187..pyrimidine.deoxyribonucleotides.de.novo.biosynthesis.II	rs75789763	4	130403869	A	G	-0.167187	0.0369155	0.0562994	5.92861e-06	7738
1668	PWY.7187..pyrimidine.deoxyribonucleotides.de.novo.biosynthesis.II	rs10951564	7	38674590	A	G	0.076022	0.0163369	0.472108	3.26535e-06	7738
1669	PWY.7187..pyrimidine.deoxyribonucleotides.de.novo.biosynthesis.II	rs10448112	8	5480590	G	A	0.0915049	0.0206659	0.204444	9.51873e-06	7738
1670	PWY.7187..pyrimidine.deoxyribonucleotides.de.novo.biosynthesis.II	rs72784665	10	8187457	T	G	0.157671	0.0348681	0.0683811	6.12813e-06	7738
1671	PWY.7187..pyrimidine.deoxyribonucleotides.de.novo.biosynthesis.II	rs2481967	13	28541583	G	T	0.0926418	0.0208963	0.809301	9.27511e-06	7738
1672	PWY.7187..pyrimidine.deoxyribonucleotides.de.novo.biosynthesis.II	rs4791333	17	9009595	G	A	-0.110765	0.0242762	0.871297	5.04997e-06	7738
1673	PWY.7187..pyrimidine.deoxyribonucleotides.de.novo.biosynthesis.II	rs17790609	18	71620986	C	T	0.135454	0.0301332	0.0808749	6.95136e-06	7738
1674	PWY.7187..pyrimidine.deoxyribonucleotides.de.novo.biosynthesis.II	rs73176879	22	43343625	G	A	-0.114949	0.0254776	0.116772	6.4284e-06	7738
1675	PWY.7196..superpathway.of.pyrimidine.ribonucleosides.salvage	rs9463067	6	12728425	T	C	-0.079069	0.0173385	0.380643	5.10742e-06	7738
1676	PWY.7196..superpathway.of.pyrimidine.ribonucleosides.salvage	rs4074922	12	131433751	G	C	-0.108992	0.0245035	0.197105	8.66643e-06	7738
1677	PWY.7196..superpathway.of.pyrimidine.ribonucleosides.salvage	rs1686648	13	60099693	A	G	-0.0931009	0.020743	0.793975	7.17937e-06	7738
1678	PWY.7196..superpathway.of.pyrimidine.ribonucleosides.salvage	rs8033436	15	90773142	A	G	0.0784407	0.017048	0.477528	4.20128e-06	7738
1679	PWY.7196..superpathway.of.pyrimidine.ribonucleosides.salvage	rs55794976	16	88661980	T	C	-0.169662	0.0350678	0.0635357	1.3108e-06	7738
1680	PWY.7196..superpathway.of.pyrimidine.ribonucleosides.salvage	rs6503292	17	10113345	G	A	-0.0827317	0.0177716	0.629819	3.23533e-06	7738
1681	PWY.7196..superpathway.of.pyrimidine.ribonucleosides.salvage	rs662934	20	773509	G	A	0.101673	0.0221143	0.777175	4.27384e-06	7738
1682	PWY.7197..pyrimidine.deoxyribonucleotide.phosphorylation	rs12035670	1	52532634	T	C	-0.0818521	0.0177228	0.332632	3.86603e-06	7738
1683	PWY.7197..pyrimidine.deoxyribonucleotide.phosphorylation	rs16830066	1	200189220	A	G	0.122475	0.027157	0.101692	6.48631e-06	7738
1684	PWY.7197..pyrimidine.deoxyribonucleotide.phosphorylation	rs74671141	3	179063	C	G	-0.122167	0.0267473	0.104316	4.93699e-06	7738
1685	PWY.7197..pyrimidine.deoxyribonucleotide.phosphorylation	rs3113463	4	150213416	T	G	0.0875069	0.0166185	0.507096	1.3972e-07	7738
1686	PWY.7197..pyrimidine.deoxyribonucleotide.phosphorylation	rs11259346	10	14838247	T	C	0.0821155	0.0175884	0.325841	3.03053e-06	7738
1687	PWY.7197..pyrimidine.deoxyribonucleotide.phosphorylation	rs4962365	10	128475525	C	T	0.158259	0.0344899	0.0620419	4.46323e-06	7738
1688	PWY.7197..pyrimidine.deoxyribonucleotide.phosphorylation	rs117176738	11	72339729	G	A	-0.160576	0.0358702	0.0555993	7.58496e-06	7738
1689	PWY.7197..pyrimidine.deoxyribonucleotide.phosphorylation	rs8079105	17	52966403	T	C	0.0793471	0.0167696	0.50919	2.22757e-06	7738
1690	PWY.7197..pyrimidine.deoxyribonucleotide.phosphorylation	rs8097750	18	48198611	A	G	0.10297	0.0230428	0.144967	7.87079e-06	7738
1691	PWY.7198..pyrimidine.deoxyribonucleotides.de.novo.biosynthesis.IV	rs12466926	2	22219465	A	G	-0.0991623	0.0207513	0.255776	1.76507e-06	7738
1692	PWY.7198..pyrimidine.deoxyribonucleotides.de.novo.biosynthesis.IV	rs9310781	3	25482147	G	C	-0.0962912	0.0217543	0.242162	9.58561e-06	7738
1693	PWY.7198..pyrimidine.deoxyribonucleotides.de.novo.biosynthesis.IV	rs6854439	4	40203439	T	C	0.0789267	0.0178496	0.481757	9.78968e-06	7738
1694	PWY.7198..pyrimidine.deoxyribonucleotides.de.novo.biosynthesis.IV	rs4739729	8	81149186	A	G	-0.0924285	0.019214	0.353332	1.50569e-06	7738
1695	PWY.7198..pyrimidine.deoxyribonucleotides.de.novo.biosynthesis.IV	rs77945651	12	24318151	C	A	0.197268	0.0409065	0.0551304	1.41829e-06	7738
1696	PWY.7198..pyrimidine.deoxyribonucleotides.de.novo.biosynthesis.IV	rs9508816	13	31256569	T	A	-0.0962162	0.0211864	0.734997	5.5878e-06	7738
1697	PWY.7198..pyrimidine.deoxyribonucleotides.de.novo.biosynthesis.IV	rs8046267	16	57877231	G	C	-0.116058	0.0258714	0.142949	7.25824e-06	7738
1698	PWY.7199..pyrimidine.deoxyribonucleosides.salvage	rs11713293	3	61877662	A	C	0.158361	0.0354328	0.0581419	7.84678e-06	7738
1699	PWY.7199..pyrimidine.deoxyribonucleosides.salvage	rs55724545	3	65666769	C	G	-0.0854652	0.0191625	0.244364	8.19526e-06	7738
1700	PWY.7199..pyrimidine.deoxyribonucleosides.salvage	rs72773357	10	8502417	C	T	-0.103127	0.0222823	0.157079	3.68864e-06	7738
1701	PWY.7199..pyrimidine.deoxyribonucleosides.salvage	rs9522352	13	112337859	A	G	-0.078448	0.0173788	0.329568	6.36135e-06	7738
1702	PWY.7199..pyrimidine.deoxyribonucleosides.salvage	rs117273466	14	73901590	G	T	-0.170639	0.0368399	0.059133	3.6232e-06	7738
1703	PWY.7199..pyrimidine.deoxyribonucleosides.salvage	rs10416031	19	1095151	G	A	-0.0794591	0.0168564	0.653782	2.43036e-06	7738
1704	PWY.7199..pyrimidine.deoxyribonucleosides.salvage	rs1041447	21	42306226	T	C	0.0755324	0.0163735	0.581197	3.96751e-06	7738
1705	PWY.7209..superpathway.of.pyrimidine.ribonucleosides.degradation	rs6587723	1	149922960	C	T	0.0993128	0.0211468	0.439362	2.64853e-06	7738
1706	PWY.7209..superpathway.of.pyrimidine.ribonucleosides.degradation	rs12487786	3	64958064	C	T	-0.102677	0.0230714	0.757846	8.57115e-06	7738
1707	PWY.7209..superpathway.of.pyrimidine.ribonucleosides.degradation	rs836868	3	122859973	T	A	-0.0986201	0.0208141	0.60273	2.15693e-06	7738
1708	PWY.7209..superpathway.of.pyrimidine.ribonucleosides.degradation	rs6805759	3	171893650	G	A	0.0946118	0.0200558	0.527657	2.38843e-06	7738
1709	PWY.7209..superpathway.of.pyrimidine.ribonucleosides.degradation	rs10489050	4	163565725	A	G	-0.164383	0.0356172	0.0855044	3.92604e-06	7738
1710	PWY.7209..superpathway.of.pyrimidine.ribonucleosides.degradation	rs4260641	5	105436505	G	A	-0.0893609	0.020056	0.591584	8.36688e-06	7738
1711	PWY.7209..superpathway.of.pyrimidine.ribonucleosides.degradation	rs11242123	5	132025487	T	A	-0.16115	0.0295398	0.128552	4.88754e-08	7738
1712	PWY.7209..superpathway.of.pyrimidine.ribonucleosides.degradation	rs4645398	6	63604236	C	T	-0.109342	0.0244923	0.211335	8.03187e-06	7738
1713	PWY.7209..superpathway.of.pyrimidine.ribonucleosides.degradation	rs6454985	6	94717644	C	T	-0.0889841	0.0197122	0.581833	6.35633e-06	7738
1714	PWY.7209..superpathway.of.pyrimidine.ribonucleosides.degradation	rs617079	6	150752939	G	C	-0.188862	0.0406074	0.0630626	3.30449e-06	7738
1715	PWY.7209..superpathway.of.pyrimidine.ribonucleosides.degradation	rs1474383	7	96371760	C	T	-0.0976871	0.0204012	0.637558	1.68188e-06	7738
1716	PWY.7209..superpathway.of.pyrimidine.ribonucleosides.degradation	rs6473162	8	80396414	T	A	0.0918696	0.0202865	0.396473	5.93759e-06	7738
1717	PWY.7209..superpathway.of.pyrimidine.ribonucleosides.degradation	rs261555	8	97003139	A	G	-0.111062	0.0232431	0.768291	1.76822e-06	7738
1718	PWY.7209..superpathway.of.pyrimidine.ribonucleosides.degradation	rs16916531	9	101260985	A	C	0.0996466	0.0216777	0.322099	4.29148e-06	7738
1719	PWY.7209..superpathway.of.pyrimidine.ribonucleosides.degradation	rs11215429	11	115095846	C	T	0.22683	0.04752	0.0526883	1.81183e-06	7738
1720	PWY.7209..superpathway.of.pyrimidine.ribonucleosides.degradation	rs4783337	16	83249025	C	G	-0.220689	0.0439498	0.931307	5.12967e-07	7738
1721	PWY.7211..superpathway.of.pyrimidine.deoxyribonucleotides.de.novo.biosynthesis	rs12693170	2	179737144	A	C	-0.0876407	0.0190692	0.754084	4.30817e-06	7738
1722	PWY.7211..superpathway.of.pyrimidine.deoxyribonucleotides.de.novo.biosynthesis	rs4624725	4	6135321	A	G	0.101275	0.0216038	0.810342	2.76132e-06	7738
1723	PWY.7211..superpathway.of.pyrimidine.deoxyribonucleotides.de.novo.biosynthesis	rs72835533	6	23731053	G	A	-0.0941348	0.021039	0.197483	7.66647e-06	7738
1724	PWY.7211..superpathway.of.pyrimidine.deoxyribonucleotides.de.novo.biosynthesis	rs9463229	6	46592626	T	C	0.0980088	0.0216752	0.184748	6.13418e-06	7738
1725	PWY.7211..superpathway.of.pyrimidine.deoxyribonucleotides.de.novo.biosynthesis	rs13203297	6	74268002	A	T	0.0790555	0.0174388	0.324735	5.80705e-06	7738
1726	PWY.7211..superpathway.of.pyrimidine.deoxyribonucleotides.de.novo.biosynthesis	rs62485312	8	5638670	A	G	0.134093	0.0281449	0.102164	1.89444e-06	7738
1727	PWY.7211..superpathway.of.pyrimidine.deoxyribonucleotides.de.novo.biosynthesis	rs327229	8	26462161	C	T	-0.128276	0.0287814	0.909395	8.3151e-06	7738
1728	PWY.7211..superpathway.of.pyrimidine.deoxyribonucleotides.de.novo.biosynthesis	rs73335828	8	74919480	A	G	0.168873	0.0359797	0.0554602	2.68492e-06	7738
1729	PWY.7211..superpathway.of.pyrimidine.deoxyribonucleotides.de.novo.biosynthesis	rs10886367	10	120780364	C	G	0.083789	0.016751	0.60289	5.67302e-07	7738
1730	PWY.7211..superpathway.of.pyrimidine.deoxyribonucleotides.de.novo.biosynthesis	rs11223389	11	133074627	T	C	0.0951344	0.0206508	0.217382	4.08902e-06	7738
1731	PWY.7211..superpathway.of.pyrimidine.deoxyribonucleotides.de.novo.biosynthesis	rs4074922	12	131433751	G	C	-0.108702	0.0238071	0.200294	4.97265e-06	7738
1732	PWY.7211..superpathway.of.pyrimidine.deoxyribonucleotides.de.novo.biosynthesis	rs7492664	14	35202345	T	G	-0.147612	0.0316442	0.0726264	3.0899e-06	7738
1733	PWY.7211..superpathway.of.pyrimidine.deoxyribonucleotides.de.novo.biosynthesis	rs6020972	20	49708973	T	C	-0.0794081	0.017581	0.495878	6.28117e-06	7738
1734	PWY.7211..superpathway.of.pyrimidine.deoxyribonucleotides.de.novo.biosynthesis	rs4600724	20	59606942	C	A	0.0723838	0.0163757	0.498246	9.86102e-06	7738
1735	PWY.7219..adenosine.ribonucleotides.de.novo.biosynthesis	rs7569681	2	116094446	C	T	-0.131782	0.0289189	0.086701	5.19005e-06	7738
1736	PWY.7219..adenosine.ribonucleotides.de.novo.biosynthesis	rs35057482	2	180324166	T	C	-0.137282	0.0294165	0.0887948	3.05869e-06	7738
1737	PWY.7219..adenosine.ribonucleotides.de.novo.biosynthesis	rs73142368	3	88797386	T	G	-0.0775477	0.0174198	0.328782	8.51982e-06	7738
1738	PWY.7219..adenosine.ribonucleotides.de.novo.biosynthesis	rs62338928	4	182457155	G	A	-0.087888	0.0174997	0.324931	5.10657e-07	7738
1739	PWY.7219..adenosine.ribonucleotides.de.novo.biosynthesis	rs1428949	5	9947612	T	C	-0.0779739	0.0166369	0.433176	2.77516e-06	7738
1740	PWY.7219..adenosine.ribonucleotides.de.novo.biosynthesis	rs34848869	9	18801018	G	C	-0.162287	0.0354614	0.0629004	4.72983e-06	7738
1741	PWY.7219..adenosine.ribonucleotides.de.novo.biosynthesis	rs7108080	11	59726765	A	G	-0.085927	0.0168713	0.508635	3.52268e-07	7738
1742	PWY.7219..adenosine.ribonucleotides.de.novo.biosynthesis	rs79149938	11	90525050	G	A	-0.154991	0.0342404	0.0653077	5.99528e-06	7738
1743	PWY.7219..adenosine.ribonucleotides.de.novo.biosynthesis	rs9582093	13	97641709	A	G	-0.0717885	0.0162011	0.473701	9.37638e-06	7738
1744	PWY.7219..adenosine.ribonucleotides.de.novo.biosynthesis	rs71430764	14	92980553	A	C	-0.203901	0.0423462	0.050561	1.47126e-06	7738
1745	PWY.7219..adenosine.ribonucleotides.de.novo.biosynthesis	rs4785220	16	50627378	C	T	0.0782036	0.0172315	0.680021	5.66824e-06	7738
1746	PWY.7219..adenosine.ribonucleotides.de.novo.biosynthesis	rs7221118	17	47907641	C	T	-0.0851742	0.0192565	0.229708	9.72752e-06	7738
1747	PWY.7219..adenosine.ribonucleotides.de.novo.biosynthesis	rs681147	20	33804510	A	T	-0.0949868	0.0214607	0.178339	9.5965e-06	7738
1748	PWY.7221..guanosine.ribonucleotides.de.novo.biosynthesis	rs143920868	1	53281430	T	C	-0.151033	0.0310716	0.0872329	1.16914e-06	7738
1749	PWY.7221..guanosine.ribonucleotides.de.novo.biosynthesis	rs6427759	1	199150658	C	A	-0.136692	0.0289961	0.9086	2.42741e-06	7738
1750	PWY.7221..guanosine.ribonucleotides.de.novo.biosynthesis	rs1428949	5	9947612	T	C	-0.0770872	0.0166082	0.433176	3.4585e-06	7738
1751	PWY.7221..guanosine.ribonucleotides.de.novo.biosynthesis	rs11168050	5	147931523	A	G	0.141163	0.0302311	0.0793935	3.02014e-06	7738
1752	PWY.7221..guanosine.ribonucleotides.de.novo.biosynthesis	rs6903592	6	70855171	A	T	-0.0819131	0.0172573	0.318408	2.06896e-06	7738
1753	PWY.7221..guanosine.ribonucleotides.de.novo.biosynthesis	rs10817481	9	116096944	C	A	-0.0773225	0.0164176	0.516451	2.48045e-06	7738
1754	PWY.7221..guanosine.ribonucleotides.de.novo.biosynthesis	rs7108080	11	59726765	A	G	-0.0855444	0.0168421	0.508635	3.79039e-07	7738
1755	PWY.7221..guanosine.ribonucleotides.de.novo.biosynthesis	rs76346802	11	90723689	G	A	-0.128867	0.0280657	0.0931431	4.39846e-06	7738
1756	PWY.7221..guanosine.ribonucleotides.de.novo.biosynthesis	rs1920088	12	62578050	G	A	-0.111932	0.0247536	0.875328	6.1295e-06	7738
1757	PWY.7221..guanosine.ribonucleotides.de.novo.biosynthesis	rs11058744	12	127091880	T	G	-0.153543	0.0321109	0.0707436	1.73868e-06	7738
1758	PWY.7221..guanosine.ribonucleotides.de.novo.biosynthesis	rs41359044	13	34332027	T	C	-0.161094	0.0362125	0.0527914	8.64399e-06	7738
1759	PWY.7221..guanosine.ribonucleotides.de.novo.biosynthesis	rs754639	17	80883567	A	G	0.0855546	0.0185649	0.33023	4.05786e-06	7738
1760	PWY.7221..guanosine.ribonucleotides.de.novo.biosynthesis	rs12457526	18	21016793	T	G	-0.0787255	0.0167447	0.382444	2.58214e-06	7738
1761	PWY.7221..guanosine.ribonucleotides.de.novo.biosynthesis	rs617024	18	74789004	T	C	-0.110423	0.0243578	0.134058	5.80527e-06	7738
1762	PWY.7221..guanosine.ribonucleotides.de.novo.biosynthesis	rs5766546	22	45606437	A	G	-0.106	0.0232727	0.140928	5.24642e-06	7738
1763	PWY.7234..inosine.5..phosphate.biosynthesis.III	rs4374638	4	12427589	C	T	0.0775467	0.0173157	0.652742	7.52084e-06	7738
1764	PWY.7234..inosine.5..phosphate.biosynthesis.III	rs35096174	6	144357756	A	C	-0.147662	0.031659	0.0801648	3.09918e-06	7738
1765	PWY.7234..inosine.5..phosphate.biosynthesis.III	rs7796539	7	28507628	T	C	0.104855	0.0230006	0.152561	5.1452e-06	7738
1766	PWY.7234..inosine.5..phosphate.biosynthesis.III	rs117005933	11	112298767	T	C	-0.169136	0.0347447	0.0599435	1.12753e-06	7738
1767	PWY.7234..inosine.5..phosphate.biosynthesis.III	rs9523744	13	93296139	C	A	0.0815931	0.017686	0.414535	3.96056e-06	7738
1768	PWY.7234..inosine.5..phosphate.biosynthesis.III	rs11626206	14	49579736	T	C	0.078505	0.0173616	0.679116	6.13254e-06	7738
1769	PWY.7234..inosine.5..phosphate.biosynthesis.III	rs112075774	16	23274991	A	G	-0.160161	0.0345293	0.0650248	3.5109e-06	7738
1770	PWY.7234..inosine.5..phosphate.biosynthesis.III	rs928495	20	46414971	T	C	0.145157	0.0276882	0.0973021	1.58347e-07	7738
1771	PWY.7234..inosine.5..phosphate.biosynthesis.III	rs79676117	20	50415961	C	A	-0.211348	0.0370389	0.0501897	1.15583e-08	7738
1772	PWY.7237..myo...chiro..and.scillo.inositol.degradation	rs1515603	3	174255891	A	G	0.14961	0.0324188	0.0680756	3.93273e-06	7738
1773	PWY.7237..myo...chiro..and.scillo.inositol.degradation	rs6448117	4	22079213	G	T	-0.188448	0.037445	0.0525441	4.83711e-07	7738
1774	PWY.7237..myo...chiro..and.scillo.inositol.degradation	rs1455275	4	61672969	T	C	0.121888	0.0264037	0.109073	3.9061e-06	7738
1775	PWY.7237..myo...chiro..and.scillo.inositol.degradation	rs4860463	4	63358165	G	A	-0.128433	0.0273357	0.88351	2.62271e-06	7738
1776	PWY.7237..myo...chiro..and.scillo.inositol.degradation	rs4647693	4	185550764	C	T	0.0858628	0.0194172	0.261683	9.77957e-06	7738
1777	PWY.7237..myo...chiro..and.scillo.inositol.degradation	rs3998109	6	33793760	A	G	0.0808375	0.0172506	0.349748	2.78514e-06	7738
1778	PWY.7237..myo...chiro..and.scillo.inositol.degradation	rs12678419	8	104257497	G	C	-0.108148	0.0224845	0.15879	1.51011e-06	7738
1779	PWY.7237..myo...chiro..and.scillo.inositol.degradation	rs7128538	11	46180693	A	G	0.0772024	0.0164376	0.469966	2.64408e-06	7738
1780	PWY.7237..myo...chiro..and.scillo.inositol.degradation	rs80233470	11	60875319	T	C	0.126112	0.0271438	0.114158	3.38306e-06	7738
1781	PWY.7237..myo...chiro..and.scillo.inositol.degradation	rs11226808	11	105490169	T	A	-0.0745484	0.0167505	0.580596	8.56669e-06	7738
1782	PWY.7237..myo...chiro..and.scillo.inositol.degradation	rs144261381	15	64769414	T	A	0.168605	0.0380641	0.0506988	9.44496e-06	7738
1783	PWY.7237..myo...chiro..and.scillo.inositol.degradation	rs9608542	22	27330559	C	T	0.163644	0.0370421	0.062468	9.97231e-06	7738
1784	PWY.724..superpathway.of.L.lysine..L.threonine.and.L.methionine.biosynthesis.II	rs6733157	2	37960368	T	C	-0.0793214	0.0164506	0.498335	1.42263e-06	7738
1785	PWY.724..superpathway.of.L.lysine..L.threonine.and.L.methionine.biosynthesis.II	rs337641	4	38611802	A	G	0.0889729	0.0184866	0.763879	1.48812e-06	7738
1786	PWY.724..superpathway.of.L.lysine..L.threonine.and.L.methionine.biosynthesis.II	rs72703328	4	168405738	T	G	0.107112	0.0238943	0.136402	7.36812e-06	7738
1787	PWY.724..superpathway.of.L.lysine..L.threonine.and.L.methionine.biosynthesis.II	rs77200599	7	102663314	G	A	0.116807	0.0264263	0.102372	9.86522e-06	7738
1788	PWY.724..superpathway.of.L.lysine..L.threonine.and.L.methionine.biosynthesis.II	rs12114032	8	20847332	G	A	-0.0706482	0.0159492	0.550142	9.4417e-06	7738
1789	PWY.724..superpathway.of.L.lysine..L.threonine.and.L.methionine.biosynthesis.II	rs61889187	11	32369603	A	T	0.110995	0.0218243	0.155585	3.66053e-07	7738
1790	PWY.724..superpathway.of.L.lysine..L.threonine.and.L.methionine.biosynthesis.II	rs73218301	12	94875903	C	T	-0.0956164	0.0207613	0.191271	4.11438e-06	7738
1791	PWY.724..superpathway.of.L.lysine..L.threonine.and.L.methionine.biosynthesis.II	rs8179139	12	109018469	T	C	-0.105293	0.0231756	0.183388	5.53879e-06	7738
1792	PWY.724..superpathway.of.L.lysine..L.threonine.and.L.methionine.biosynthesis.II	rs111686525	13	72097958	T	A	-0.190749	0.0407554	0.0537814	2.86412e-06	7738
1793	PWY.724..superpathway.of.L.lysine..L.threonine.and.L.methionine.biosynthesis.II	rs261316	15	58633820	T	C	-0.0743683	0.0162574	0.605971	4.77532e-06	7738
1794	PWY.724..superpathway.of.L.lysine..L.threonine.and.L.methionine.biosynthesis.II	rs2908645	16	5032910	G	A	-0.0724382	0.0162646	0.481448	8.43866e-06	7738
1795	PWY.724..superpathway.of.L.lysine..L.threonine.and.L.methionine.biosynthesis.II	rs17495513	16	64854788	T	G	-0.0934359	0.0210084	0.169129	8.68518e-06	7738
1796	PWY.724..superpathway.of.L.lysine..L.threonine.and.L.methionine.biosynthesis.II	rs4797270	18	6928946	C	T	0.0753597	0.0170083	0.511347	9.39039e-06	7738
1797	PWY.724..superpathway.of.L.lysine..L.threonine.and.L.methionine.biosynthesis.II	rs3815025	19	35942900	T	A	-0.0750086	0.0164197	0.566425	4.91929e-06	7738
1798	PWY.7254..TCA.cycle.VII..acetate.producers.	rs2457055	1	48103027	A	G	-0.12878	0.0256964	0.307426	5.3981e-07	7738
1799	PWY.7254..TCA.cycle.VII..acetate.producers.	rs2404677	1	208805883	C	T	-0.139313	0.0286852	0.785662	1.19409e-06	7738
1800	PWY.7254..TCA.cycle.VII..acetate.producers.	rs7530547	1	237448995	T	A	0.129693	0.0291453	0.212308	8.59202e-06	7738
1801	PWY.7254..TCA.cycle.VII..acetate.producers.	rs34467156	3	8887433	T	C	-0.216991	0.047385	0.0715044	4.66486e-06	7738
1802	PWY.7254..TCA.cycle.VII..acetate.producers.	rs2619296	3	101869743	C	A	-0.11477	0.0251641	0.596267	5.09461e-06	7738
1803	PWY.7254..TCA.cycle.VII..acetate.producers.	rs73871281	3	144341783	C	T	-0.189249	0.0415848	0.0901079	5.3412e-06	7738
1804	PWY.7254..TCA.cycle.VII..acetate.producers.	rs7460645	8	131074024	G	A	-0.104977	0.0235899	0.523436	8.58443e-06	7738
1805	PWY.7254..TCA.cycle.VII..acetate.producers.	rs629769	13	32987186	G	A	0.143273	0.0307305	0.817266	3.12805e-06	7738
1806	PWY.7254..TCA.cycle.VII..acetate.producers.	rs58352802	18	28987445	A	T	-0.165393	0.0367647	0.116632	6.83735e-06	7738
1807	PWY.7254..TCA.cycle.VII..acetate.producers.	rs73060070	19	50148261	A	C	-0.159535	0.0361038	0.12863	9.92561e-06	7738
1808	PWY.7315..dTDP.N.acetylthomosamine.biosynthesis	rs9973645	2	59403808	C	G	-0.113614	0.0255079	0.384928	8.42541e-06	7738
1809	PWY.7315..dTDP.N.acetylthomosamine.biosynthesis	rs62385620	5	167763951	A	T	0.200528	0.0413791	0.116897	1.25904e-06	7738
1810	PWY.7315..dTDP.N.acetylthomosamine.biosynthesis	rs2342632	6	168975413	C	T	-0.114497	0.0252417	0.417053	5.73247e-06	7738
1811	PWY.7315..dTDP.N.acetylthomosamine.biosynthesis	rs7822956	8	17719930	G	A	0.159007	0.0328991	0.811849	1.34371e-06	7738
1812	PWY.7315..dTDP.N.acetylthomosamine.biosynthesis	rs4880567	10	313304	C	T	-0.116117	0.0259754	0.372512	7.81192e-06	7738
1813	PWY.7315..dTDP.N.acetylthomosamine.biosynthesis	rs680199	13	37258797	C	T	0.135523	0.0272805	0.349842	6.77262e-07	7738
1814	PWY.7315..dTDP.N.acetylthomosamine.biosynthesis	rs12921798	16	62405413	A	G	0.241324	0.0537347	0.062169	7.08817e-06	7738
1815	PWY.7315..dTDP.N.acetylthomosamine.biosynthesis	rs11664919	18	49813274	A	G	0.121368	0.0267264	0.659927	5.59553e-06	7738
1816	PWY.7323..superpathway.of.GDP.mannose.derived.O.antigen.building.blocks.biosynthesis	rs75227442	1	48521180	C	G	-0.177173	0.038676	0.0527523	4.6286e-06	7738
1817	PWY.7323..superpathway.of.GDP.mannose.derived.O.antigen.building.blocks.biosynthesis	rs116649254	1	109931990	C	T	0.172504	0.0386282	0.0583891	7.97874e-06	7738
1818	PWY.7323..superpathway.of.GDP.mannose.derived.O.antigen.building.blocks.biosynthesis	rs13032797	2	69001171	T	C	-0.114245	0.0251489	0.121105	5.55228e-06	7738
1819	PWY.7323..superpathway.of.GDP.mannose.derived.O.antigen.building.blocks.biosynthesis	rs57799060	3	71981355	T	C	0.0815404	0.0173345	0.428927	2.55193e-06	7738
1820	PWY.7323..superpathway.of.GDP.mannose.derived.O.antigen.building.blocks.biosynthesis	rs28556854	8	36997023	A	T	-0.101993	0.0206154	0.192389	7.52026e-07	7738
1821	PWY.7323..superpathway.of.GDP.mannose.derived.O.antigen.building.blocks.biosynthesis	rs71507888	9	77506773	G	C	-0.0973187	0.0211562	0.211343	4.22478e-06	7738
1822	PWY.7323..superpathway.of.GDP.mannose.derived.O.antigen.building.blocks.biosynthesis	rs12436806	14	50976674	A	T	0.115932	0.0253848	0.120877	4.9481e-06	7738
1823	PWY.7323..superpathway.of.GDP.mannose.derived.O.antigen.building.blocks.biosynthesis	rs9949233	18	66145372	C	T	-0.0782696	0.0168931	0.422092	3.59992e-06	7738
1824	PWY.7323..superpathway.of.GDP.mannose.derived.O.antigen.building.blocks.biosynthesis	rs6122425	20	61963292	A	C	-0.0927808	0.0201023	0.224915	3.92256e-06	7738
1825	PWY.7328..superpathway.of.UDP.glucose.derived.O.antigen.building.blocks.biosynthesis	rs6531656	4	38684201	T	C	-0.104541	0.021694	0.816578	1.44375e-06	7738
1826	PWY.7328..superpathway.of.UDP.glucose.derived.O.antigen.building.blocks.biosynthesis	rs903246	5	2853858	C	T	-0.154369	0.0309024	0.0800443	5.8721e-07	7738
1827	PWY.7328..superpathway.of.UDP.glucose.derived.O.antigen.building.blocks.biosynthesis	rs432569	12	92697277	C	T	-0.105977	0.0212614	0.193202	6.21316e-07	7738
1828	PWY.7328..superpathway.of.UDP.glucose.derived.O.antigen.building.blocks.biosynthesis	rs74242229	13	114996222	A	C	-0.172329	0.0321982	0.0742717	8.69201e-08	7738
1829	PWY.7328..superpathway.of.UDP.glucose.derived.O.antigen.building.blocks.biosynthesis	rs34532802	15	69392538	T	G	0.113802	0.0244733	0.141256	3.31866e-06	7738
1830	PWY.7328..superpathway.of.UDP.glucose.derived.O.antigen.building.blocks.biosynthesis	rs1873471	17	32160735	C	G	0.0866011	0.0178897	0.537477	1.29287e-06	7738
1831	PWY.7328..superpathway.of.UDP.glucose.derived.O.antigen.building.blocks.biosynthesis	rs4563069	17	64154822	A	G	0.133636	0.0268096	0.10924	6.20859e-07	7738
1832	PWY.7328..superpathway.of.UDP.glucose.derived.O.antigen.building.blocks.biosynthesis	rs206592	18	10344856	C	T	0.0927838	0.0192897	0.291056	1.50911e-06	7738
1833	PWY.7328..superpathway.of.UDP.glucose.derived.O.antigen.building.blocks.biosynthesis	rs45491295	19	41932828	A	G	0.116848	0.0240815	0.140941	1.22106e-06	7738
1834	PWY.7371..1.4.dihydroxy.6.naphthoate.biosynthesis.II	rs7522136	1	210792970	A	C	-0.142042	0.0267965	0.12581	1.15326e-07	7738
1835	PWY.7371..1.4.dihydroxy.6.naphthoate.biosynthesis.II	rs2102767	2	52020814	A	G	0.088213	0.0192987	0.709047	4.85549e-06	7738
1836	PWY.7371..1.4.dihydroxy.6.naphthoate.biosynthesis.II	rs2704370	2	164449013	T	G	0.169174	0.0378821	0.945046	7.97705e-06	7738
1837	PWY.7371..1.4.dihydroxy.6.naphthoate.biosynthesis.II	rs74928855	3	25425858	A	G	-0.171641	0.0366794	0.0590329	2.8758e-06	7738
1838	PWY.7371..1.4.dihydroxy.6.naphthoate.biosynthesis.II	rs1175227	5	41890610	T	G	-0.100365	0.0216207	0.203723	3.44902e-06	7738
1839	PWY.7371..1.4.dihydroxy.6.naphthoate.biosynthesis.II	rs7772044	6	17362687	A	G	-0.0790287	0.0172348	0.57181	4.53095e-06	7738
1840	PWY.7371..1.4.dihydroxy.6.naphthoate.biosynthesis.II	rs10794566	10	125521533	A	G	-0.095978	0.0217079	0.789814	9.80865e-06	7738
1841	PWY.7371..1.4.dihydroxy.6.naphthoate.biosynthesis.II	rs221017	20	9813133	C	G	-0.126929	0.027489	0.121301	3.88446e-06	7738
1842	PWY.7371..1.4.dihydroxy.6.naphthoate.biosynthesis.II	rs9623672	22	43115254	G	C	-0.104503	0.0218298	0.196096	1.69142e-06	7738
1843	PWY.7392..taxadiene.biosynthesis..engineered.	rs12620133	2	3927175	A	C	0.176894	0.0360173	0.203167	9.04508e-07	7738
1844	PWY.7392..taxadiene.biosynthesis..engineered.	rs17367434	3	146311026	T	A	0.168407	0.0379598	0.165094	9.1455e-06	7738
1845	PWY.7392..taxadiene.biosynthesis..engineered.	rs17437978	7	27311559	A	G	0.218078	0.0464559	0.106237	2.6752e-06	7738
1846	PWY.7392..taxadiene.biosynthesis..engineered.	rs55779704	8	54192310	T	C	-0.14775	0.0333786	0.238625	9.57799e-06	7738
1847	PWY.7392..taxadiene.biosynthesis..engineered.	rs78158506	14	58039241	T	C	-0.284961	0.0634364	0.0552142	7.05349e-06	7738
1848	PWY.7392..taxadiene.biosynthesis..engineered.	rs12933705	16	7768425	T	C	-0.239934	0.0525695	0.0939864	5.01558e-06	7738
1849	PWY.7392..taxadiene.biosynthesis..engineered.	rs4334283	16	85253386	G	A	-0.128284	0.0287584	0.462884	8.16695e-06	7738
1850	PWY.7392..taxadiene.biosynthesis..engineered.	rs2423253	20	7385072	A	G	0.194926	0.0423964	0.133066	4.2719e-06	7738
1851	PWY.7392..taxadiene.biosynthesis..engineered.	rs3827207	21	39940890	A	G	-0.15646	0.0328339	0.731967	1.88657e-06	7738
1852	PWY.7392..taxadiene.biosynthesis..engineered.	rs5759126	22	43455665	G	A	-0.131514	0.0289209	0.535373	5.43165e-06	7738
1853	PWY.7400..L.arginine.biosynthesis.IV..archaebacteria.	rs6603965	1	91904085	T	C	-0.0786778	0.0171333	0.643205	4.38819e-06	7738
1854	PWY.7400..L.arginine.biosynthesis.IV..archaebacteria.	rs72974159	2	136800195	T	C	0.0996458	0.0218469	0.177263	5.08891e-06	7738
1855	PWY.7400..L.arginine.biosynthesis.IV..archaebacteria.	rs67639354	3	98947547	T	G	-0.0891229	0.02013	0.25292	9.53943e-06	7738
1856	PWY.7400..L.arginine.biosynthesis.IV..archaebacteria.	rs12658046	5	15655657	C	T	-0.0812905	0.0172559	0.340781	2.46659e-06	7738
1857	PWY.7400..L.arginine.biosynthesis.IV..archaebacteria.	rs2910964	5	52350521	A	G	0.0750064	0.0164125	0.392802	4.87515e-06	7738
1858	PWY.7400..L.arginine.biosynthesis.IV..archaebacteria.	rs11747315	5	153550200	A	G	0.0940498	0.0181342	0.274188	2.14504e-07	7738
1859	PWY.7400..L.arginine.biosynthesis.IV..archaebacteria.	rs35569027	8	128073689	A	G	0.0892195	0.0165028	0.451022	6.43363e-08	7738
1860	PWY.7400..L.arginine.biosynthesis.IV..archaebacteria.	rs12254238	10	98099765	G	A	-0.104066	0.0219845	0.161674	2.20561e-06	7738
1861	PWY.7400..L.arginine.biosynthesis.IV..archaebacteria.	rs9300469	13	98902708	A	G	-0.0763628	0.0169303	0.44351	6.47021e-06	7738
1862	PWY.7400..L.arginine.biosynthesis.IV..archaebacteria.	rs12932449	16	78916104	G	A	0.176738	0.039081	0.0515282	6.11579e-06	7738
1863	PWY.7446..sulfoglycolysis	rs11691985	2	19848291	T	A	-0.294206	0.0578183	0.0994064	3.60997e-07	7738
1864	PWY.7446..sulfoglycolysis	rs1919443	2	148398301	G	A	-0.281398	0.0608104	0.0861027	3.70182e-06	7738
1865	PWY.7446..sulfoglycolysis	rs35490354	6	73325227	T	C	-0.217557	0.042523	0.206551	3.11701e-07	7738
1866	PWY.7446..sulfoglycolysis	rs7783534	7	76719391	C	G	-0.197772	0.0382732	0.710052	2.37404e-07	7738
1867	PWY.7446..sulfoglycolysis	rs4236575	7	104411976	C	T	0.184543	0.0417051	0.779456	9.64656e-06	7738
1868	PWY.7446..sulfoglycolysis	rs61445572	8	111982871	C	A	-0.304012	0.0660709	0.0788306	4.19872e-06	7738
1869	PWY.7446..sulfoglycolysis	rs4937552	11	130500775	C	G	-0.172564	0.0346642	0.390939	6.41961e-07	7738
1870	PWY.7446..sulfoglycolysis	rs12370008	12	88185792	T	C	-0.186497	0.0385403	0.267372	1.30489e-06	7738
1871	PWY.7446..sulfoglycolysis	rs12810337	12	96801448	G	A	-0.3032	0.0679819	0.0786292	8.19529e-06	7738
1872	PWY.7446..sulfoglycolysis	rs73154176	13	20705231	G	A	0.272074	0.060464	0.124924	6.80306e-06	7738
1873	PWY.7456..mannan.degradation	rs75364946	1	9495100	A	T	-0.170618	0.0380275	0.0549186	7.23346e-06	7738
1874	PWY.7456..mannan.degradation	rs10484380	6	19034411	A	G	-0.134172	0.0276723	0.10357	1.2434e-06	7738
1875	PWY.7456..mannan.degradation	rs2529194	7	101396232	T	C	0.119914	0.0260095	0.130508	4.01894e-06	7738
1876	PWY.7456..mannan.degradation	rs62568199	9	107672526	G	T	0.160038	0.0327229	0.0768724	1.00476e-06	7738
1877	PWY.7456..mannan.degradation	rs113296815	9	132077392	A	G	0.207512	0.0407773	0.0707202	3.60113e-07	7738
1878	PWY.7456..mannan.degradation	rs7987291	13	28894206	G	A	0.123872	0.0276111	0.188888	7.2467e-06	7738
1879	PWY.7456..mannan.degradation	rs7196834	16	83080502	T	C	-0.0993086	0.0223151	0.350235	8.57579e-06	7738
1880	PWY.841..superpathway.of.purine.nucleotides.de.novo.biosynthesis.I	rs12753986	1	162526572	T	C	-0.144732	0.0325718	0.0739675	8.85187e-06	7738
1881	PWY.841..superpathway.of.purine.nucleotides.de.novo.biosynthesis.I	rs11588127	1	168453455	A	G	-0.109939	0.0230214	0.154512	1.79236e-06	7738
1882	PWY.841..superpathway.of.purine.nucleotides.de.novo.biosynthesis.I	rs4954528	2	138442382	A	T	-0.127826	0.0289295	0.914912	9.93646e-06	7738
1883	PWY.841..superpathway.of.purine.nucleotides.de.novo.biosynthesis.I	rs60748324	3	13608656	T	C	0.149181	0.0312164	0.0730989	1.7623e-06	7738
1884	PWY.841..superpathway.of.purine.nucleotides.de.novo.biosynthesis.I	rs1584586	3	150194351	A	G	0.0920891	0.0166959	0.346666	3.47413e-08	7738
1885	PWY.841..superpathway.of.purine.nucleotides.de.novo.biosynthesis.I	rs35842518	5	9189414	A	G	0.153256	0.0337637	0.0596521	5.65014e-06	7738
1886	PWY.841..superpathway.of.purine.nucleotides.de.novo.biosynthesis.I	rs13162740	5	147068658	A	G	0.109993	0.0241692	0.126842	5.33977e-06	7738
1887	PWY.841..superpathway.of.purine.nucleotides.de.novo.biosynthesis.I	rs17644950	7	13183671	G	C	-0.115465	0.0257536	0.137048	7.34381e-06	7738
1888	PWY.841..superpathway.of.purine.nucleotides.de.novo.biosynthesis.I	rs35698389	7	155051832	G	A	0.112728	0.0243454	0.12754	3.65006e-06	7738
1889	PWY.841..superpathway.of.purine.nucleotides.de.novo.biosynthesis.I	rs57187632	11	116353776	A	C	-0.158755	0.0338797	0.0603515	2.78799e-06	7738
1890	PWY.841..superpathway.of.purine.nucleotides.de.novo.biosynthesis.I	rs878453	16	85966163	C	T	0.0752095	0.0169436	0.373889	9.04537e-06	7738
1891	PWY_ARG.POLYAMINE.SYN..superpathway.of.arginine.and.polyamine.biosynthesis	rs112683661	2	61576792	A	G	-0.129237	0.0265462	0.125286	1.12525e-06	7738
1892	PWY_ARG.POLYAMINE.SYN..superpathway.of.arginine.and.polyamine.biosynthesis	rs4841463	8	10807105	G	T	-0.164027	0.0301572	0.0958184	5.35625e-08	7738
1893	PWY_ARG.POLYAMINE.SYN..superpathway.of.arginine.and.polyamine.biosynthesis	rs1907895	10	58285762	A	G	-0.0914668	0.0180325	0.37156	3.92956e-07	7738
1894	PWY_ARG.POLYAMINE.SYN..superpathway.of.arginine.and.polyamine.biosynthesis	rs11596863	10	126762090	A	G	-0.150086	0.0324162	0.0800031	3.65752e-06	7738
1895	PWY_ARG.POLYAMINE.SYN..superpathway.of.arginine.and.polyamine.biosynthesis	rs7117995	11	19947811	A	C	-0.0834466	0.0176362	0.555523	2.22798e-06	7738
1896	PWY_ARG.POLYAMINE.SYN..superpathway.of.arginine.and.polyamine.biosynthesis	rs10845128	12	10585083	T	C	-0.111202	0.0244437	0.825109	5.38222e-06	7738
1897	PWY_ARG.POLYAMINE.SYN..superpathway.of.arginine.and.polyamine.biosynthesis	rs73162129	13	24570268	A	C	-0.149823	0.0327426	0.0841576	4.7443e-06	7738
1898	PWY_ARG.POLYAMINE.SYN..superpathway.of.arginine.and.polyamine.biosynthesis	rs4943736	13	40726849	G	C	0.0810859	0.0180256	0.550375	6.84749e-06	7738
1899	PWY_GLYCOLYSIS.E.D..superpathway.of.glycolysis.and.Entner.Doudoroff	rs73001914	3	2585609	G	A	-0.099592	0.0217077	0.182659	4.47804e-06	7738
1900	PWY_GLYCOLYSIS.E.D..superpathway.of.glycolysis.and.Entner.Doudoroff	rs7861671	9	82800248	C	G	-0.0956664	0.0215059	0.824424	8.65192e-06	7738
1901	PWY_GLYCOLYSIS.E.D..superpathway.of.glycolysis.and.Entner.Doudoroff	rs56355152	10	14216561	G	A	0.0855056	0.0184332	0.282307	3.50668e-06	7738
1902	PWY_GLYCOLYSIS.E.D..superpathway.of.glycolysis.and.Entner.Doudoroff	rs7305791	12	60220568	T	A	-0.086344	0.0185708	0.267398	3.32832e-06	7738
1903	PWY_GLYCOLYSIS.E.D..superpathway.of.glycolysis.and.Entner.Doudoroff	rs61641915	14	69177415	G	A	0.0857279	0.0186268	0.265486	4.17667e-06	7738
1904	PWY_GLYCOLYSIS.E.D..superpathway.of.glycolysis.and.Entner.Doudoroff	rs17122325	14	86894654	T	G	0.0906787	0.0183615	0.283931	7.87156e-07
1905	PWY_GLYCOLYSIS.E.D..superpathway.of.glycolysis.and.Entner.Doudoroff	rs7228238	18	2641314	T	C	-0.0898501	0.016609	0.415585	6.31244e-08
1906	PWY_GLYCOLYSIS.E.D..superpathway.of.glycolysis.and.Entner.Doudoroff	rs2423617	20	11802439	G	A	-0.0767759	0.016646	0.416906	3.98299e-06
1907	PWY_GLYCOLYSIS..glycolysis.I..from.glucose.6.phosphate.	rs548331	1	229198931	A	T	0.0893695	0.019563	0.776195	4.91691e-06
1908	PWY_GLYCOLYSIS..glycolysis.I..from.glucose.6.phosphate.	rs9659982	1	246019090	G	A	-0.126431	0.0281826	0.0955102	7.25232e-06
1909	PWY_GLYCOLYSIS..glycolysis.I..from.glucose.6.phosphate.	rs60761380	2	68669728	G	A	-0.115163	0.0251184	0.11681	4.54403e-06
1910	PWY_GLYCOLYSIS..glycolysis.I..from.glucose.6.phosphate.	rs76027112	4	22931698	G	A	-0.12899	0.0270416	0.119239	1.84166e-06
1911	PWY_GLYCOLYSIS..glycolysis.I..from.glucose.6.phosphate.	rs79214669	4	180216318	T	G	-0.165555	0.0369057	0.0515445	7.2614e-06
1912	PWY_GLYCOLYSIS..glycolysis.I..from.glucose.6.phosphate.	rs72639725	5	28796073	C	T	-0.127613	0.0254577	0.117943	5.36627e-07
1913	PWY_GLYCOLYSIS..glycolysis.I..from.glucose.6.phosphate.	rs10499452	7	14594932	G	A	-0.154288	0.0342147	0.0598447	6.50082e-06
1914	PWY_GLYCOLYSIS..glycolysis.I..from.glucose.6.phosphate.	rs62560771	9	116881201	A	T	0.086881	0.0191971	0.273987	6.01856e-06
1915	PWY_GLYCOLYSIS..glycolysis.I..from.glucose.6.phosphate.	rs10761652	10	64397656	A	G	0.0842213	0.0187175	0.74949	6.80814e-06
1916	PWY_GLYCOLYSIS..glycolysis.I..from.glucose.6.phosphate.	rs9512593	13	27849071	G	A	0.0822548	0.0182347	0.299083	6.45542e-06
1917	PWY_GLYCOLYSIS..glycolysis.I..from.glucose.6.phosphate.	rs2025478	13	29167439	G	T	-0.0996834	0.0225138	0.153308	9.52582e-06
1918	PWY_GLYCOLYSIS..glycolysis.I..from.glucose.6.phosphate.	rs7323649	13	56423201	T	G	0.0960386	0.021546	0.167757	8.29708e-06
1919	PWY_GLYCOLYSIS..glycolysis.I..from.glucose.6.phosphate.	rs1394890	18	1200631	T	C	-0.182706	0.0393463	0.946721	3.4252e-06
1920	PWY_GLYCOLYSIS..glycolysis.I..from.glucose.6.phosphate.	rs1398954	18	34010589	A	G	0.105322	0.0225501	0.839316	3.00353e-06
1921	PWY_GLYCOLYSIS..glycolysis.I..from.glucose.6.phosphate.	rs12626113	20	54318925	T	C	0.0910727	0.0196979	0.246035	3.77377e-06
1922	PWY_GLYOXYLATE.BYPASS..glyoxylate.cycle	rs938914	3	116309057	C	T	-0.0944631	0.0213343	0.441336	9.52224e-06
1923	PWY_GLYOXYLATE.BYPASS..glyoxylate.cycle	rs62385620	5	167763951	A	T	0.161437	0.03486	0.113762	3.6387e-06
1924	PWY_GLYOXYLATE.BYPASS..glyoxylate.cycle	rs245907	7	29202049	A	G	-0.0983522	0.0210104	0.475389	2.85327e-06
1925	PWY_GLYOXYLATE.BYPASS..glyoxylate.cycle	rs3801158	7	41739141	C	G	-0.125045	0.0269673	0.802068	3.5368e-06
1926	PWY_GLYOXYLATE.BYPASS..glyoxylate.cycle	rs10866960	8	3752847	C	T	-0.1047	0.0233281	0.716727	7.18463e-06
1927	PWY_GLYOXYLATE.BYPASS..glyoxylate.cycle	rs7913326	10	11564312	C	T	0.123808	0.0263067	0.197293	2.52199e-06
1928	PWY_GLYOXYLATE.BYPASS..glyoxylate.cycle	rs78848972	11	87743667	G	A	0.140326	0.029612	0.149857	2.14983e-06
1929	PWY_GLYOXYLATE.BYPASS..glyoxylate.cycle	rs78069526	13	80896295	A	G	-0.144569	0.0319216	0.126714	5.92953e-06
1930	PWY_GLYOXYLATE.BYPASS..glyoxylate.cycle	rs11627712	14	33024586	A	G	0.108539	0.0240302	0.253168	6.27883e-06
1931	PWY_GLYOXYLATE.BYPASS..glyoxylate.cycle	rs12921798	16	62405413	A	G	0.211209	0.0457533	0.0598904	3.90706e-06
1932	PWY_HEME.BIOSYNTHESIS.II..heme.biosynthesis.I..aerobic.	rs11678288	2	65774687	A	T	-0.085742	0.0191698	0.606247	7.72181e-06
1933	PWY_HEME.BIOSYNTHESIS.II..heme.biosynthesis.I..aerobic.	rs2128405	3	65100060	C	A	0.198151	0.0432315	0.0500915	4.57292e-06
1934	PWY_HEME.BIOSYNTHESIS.II..heme.biosynthesis.I..aerobic.	rs1395789	3	100822006	G	C	0.115492	0.0216315	0.723195	9.34133e-08
1935	PWY_HEME.BIOSYNTHESIS.II..heme.biosynthesis.I..aerobic.	rs1496548	7	146953219	T	C	-0.0894676	0.0187506	0.549	1.82903e-06
1936	PWY_HEME.BIOSYNTHESIS.II..heme.biosynthesis.I..aerobic.	rs2054065	8	14905912	C	T	0.084338	0.0189019	0.554871	8.12413e-06
1937	PWY_HEME.BIOSYNTHESIS.II..heme.biosynthesis.I..aerobic.	rs11788169	9	125225045	G	T	0.187961	0.0404357	0.0575425	3.34556e-06
1938	PWY_HEME.BIOSYNTHESIS.II..heme.biosynthesis.I..aerobic.	rs10836973	11	4957919	A	C	-0.127111	0.0281251	0.127794	6.19885e-06
1939	PWY_HEME.BIOSYNTHESIS.II..heme.biosynthesis.I..aerobic.	rs2373545	11	80314579	C	G	-0.145595	0.0323979	0.104418	6.99131e-06
1940	PWY_HEME.BIOSYNTHESIS.II..heme.biosynthesis.I..aerobic.	rs55950535	13	108111161	T	C	-0.161429	0.0359358	0.0739645	7.05068e-06
1941	PWY_HEME.BIOSYNTHESIS.II..heme.biosynthesis.I..aerobic.	rs111974902	14	33880477	T	C	0.145393	0.0313641	0.101329	3.55827e-06
1942	PWY_HEME.BIOSYNTHESIS.II..heme.biosynthesis.I..aerobic.	rs16966731	16	10052440	C	T	0.08983	0.0201382	0.328583	8.17025e-06
1943	PWY_HEME.BIOSYNTHESIS.II..heme.biosynthesis.I..aerobic.	rs6043422	20	15649366	A	G	0.0848707	0.0189889	0.513648	7.84039e-06
1944	PWY_HEME.BIOSYNTHESIS.II..heme.biosynthesis.I..aerobic.	rs2427354	20	61022814	C	T	0.098874	0.0211457	0.707789	2.9275e-06
1945	PWY_NAD.BIOSYNTHESIS.II..NAD.salvage.pathway.II	rs9817097	3	191538106	G	C	0.172688	0.037962	0.111594	5.3912e-06
1946	PWY_NAD.BIOSYNTHESIS.II..NAD.salvage.pathway.II	rs2342646	6	169033082	A	G	0.111203	0.0248464	0.680086	7.61851e-06
1947	PWY_NAD.BIOSYNTHESIS.II..NAD.salvage.pathway.II	rs12533114	7	6328455	G	A	0.111225	0.0245945	0.371541	6.11534e-06
1948	PWY_NAD.BIOSYNTHESIS.II..NAD.salvage.pathway.II	rs245907	7	29202049	A	G	-0.10733	0.0231189	0.471259	3.44147e-06
1949	PWY_NAD.BIOSYNTHESIS.II..NAD.salvage.pathway.II	rs2819206	9	18254023	T	C	0.110186	0.024021	0.604069	4.49511e-06
1950	PWY_NAD.BIOSYNTHESIS.II..NAD.salvage.pathway.II	rs55811317	11	76422031	T	C	0.116996	0.0258969	0.297823	6.24962e-06
1951	PWY_NAD.BIOSYNTHESIS.II..NAD.salvage.pathway.II	rs1793041	11	106402293	T	C	0.105175	0.0236014	0.38314	8.33831e-06
1952	PWY_NAD.BIOSYNTHESIS.II..NAD.salvage.pathway.II	rs11219874	11	124910797	C	T	-0.17099	0.0376582	0.101727	5.61009e-06
1953	PWY_NAD.BIOSYNTHESIS.II..NAD.salvage.pathway.II	rs9603946	13	113422688	T	C	0.1547	0.0340081	0.148854	5.39241e-06
1954	PWY_NAD.BIOSYNTHESIS.II..NAD.salvage.pathway.II	rs11629188	14	105293940	G	C	-0.154934	0.0316149	0.18	9.55144e-07
1955	PWY_NAD.BIOSYNTHESIS.II..NAD.salvage.pathway.II	rs7194361	16	79108354	T	C	-0.164574	0.0328522	0.202604	5.45602e-07
1956	PWY_NAD.BIOSYNTHESIS.II..NAD.salvage.pathway.II	rs16967152	18	33361529	C	T	0.130239	0.0273366	0.224629	1.8953e-06
1957	PWY_NAD.BIOSYNTHESIS.II..NAD.salvage.pathway.II	rs11664244	18	72830878	A	G	0.160054	0.0350864	0.870587	5.07389e-06
1958	PWY_NAD.BIOSYNTHESIS.II..NAD.salvage.pathway.II	rs34588554	19	14237657	A	G	-0.172734	0.0373969	0.101972	3.85717e-06
1959	PWY_REDCITCYC..TCA.cycle.VIII..helicobacter.	rs10159356	1	48103139	G	A	-0.140708	0.024349	0.307959	7.52353e-09
1960	PWY_REDCITCYC..TCA.cycle.VIII..helicobacter.	rs61545203	1	59551207	C	A	-0.167342	0.0360257	0.106004	3.39947e-06
1961	PWY_REDCITCYC..TCA.cycle.VIII..helicobacter.	rs12035973	1	84043269	A	G	0.137461	0.029716	0.171607	3.73092e-06
1962	PWY_REDCITCYC..TCA.cycle.VIII..helicobacter.	rs2420153	3	167619583	T	A	0.205908	0.0439944	0.923444	2.86416e-06
1963	PWY_REDCITCYC..TCA.cycle.VIII..helicobacter.	rs62303695	4	46916149	C	A	-0.153066	0.0343611	0.118713	8.40352e-06
1964	PWY_REDCITCYC..TCA.cycle.VIII..helicobacter.	rs3923652	7	155148917	C	A	-0.173724	0.0362716	0.104567	1.67174e-06
1965	PWY_REDCITCYC..TCA.cycle.VIII..helicobacter.	rs10813349	9	3080031	T	C	-0.105645	0.0237828	0.413631	8.90878e-06
1966	PWY_REDCITCYC..TCA.cycle.VIII..helicobacter.	rs7111149	11	130458329	G	A	-0.0989675	0.0222627	0.567282	8.77147e-06
1967	PWY_REDCITCYC..TCA.cycle.VIII..helicobacter.	rs12371717	12	131912479	T	C	0.106466	0.0239541	0.337762	8.806e-06
1968	PWY_REDCITCYC..TCA.cycle.VIII..helicobacter.	rs8057488	16	12628286	T	C	0.244418	0.0501257	0.0512434	1.08204e-06
1969	PWY_REDCITCYC..TCA.cycle.VIII..helicobacter.	rs9965721	18	71504308	C	A	-0.116121	0.025158	0.582177	3.91821e-06
1970	PWY_TCA.GLYOX.BYPASS..superpathway.of.glyoxylate.bypass.and.TCA	rs73952138	2	124286912	A	C	0.18117	0.0408204	0.0902387	9.07029e-06
1971	PWY_TCA.GLYOX.BYPASS..superpathway.of.glyoxylate.bypass.and.TCA	rs10189685	2	203488449	A	G	-0.110199	0.024874	0.316834	9.41037e-06
1972	PWY_TCA.GLYOX.BYPASS..superpathway.of.glyoxylate.bypass.and.TCA	rs6809947	3	122780164	G	A	0.112391	0.0254192	0.409104	9.80213e-06
1973	PWY_TCA.GLYOX.BYPASS..superpathway.of.glyoxylate.bypass.and.TCA	rs7775419	6	143348832	T	C	-0.204563	0.0461964	0.0668613	9.50596e-06
1974	PWY_TCA.GLYOX.BYPASS..superpathway.of.glyoxylate.bypass.and.TCA	rs117650960	6	146897771	C	T	-0.240704	0.0534886	0.0585564	6.79219e-06
1975	PWY_TCA.GLYOX.BYPASS..superpathway.of.glyoxylate.bypass.and.TCA	rs7798574	7	155153238	C	T	0.181742	0.0360849	0.886375	4.74054e-07
1976	PWY_TCA.GLYOX.BYPASS..superpathway.of.glyoxylate.bypass.and.TCA	rs72814612	10	95941459	C	A	0.185814	0.0398171	0.105935	3.06092e-06
1977	PWY_TCA.GLYOX.BYPASS..superpathway.of.glyoxylate.bypass.and.TCA	rs6502722	17	3272189	A	G	-0.146169	0.0329833	0.149997	9.35274e-06
1978	PWY_TCA.GLYOX.BYPASS..superpathway.of.glyoxylate.bypass.and.TCA	rs2739436	19	51526662	G	A	-0.171328	0.0375436	0.164125	5.03237e-06
1979	PYRIDNUCSAL.PWY..NAD.salvage.pathway.I	rs62149083	2	36030798	C	T	-0.121535	0.0247565	0.178452	9.14458e-07
1980	PYRIDNUCSAL.PWY..NAD.salvage.pathway.I	rs12635648	3	145344597	T	C	-0.168004	0.0373439	0.0669666	6.83247e-06
1981	PYRIDNUCSAL.PWY..NAD.salvage.pathway.I	rs6931936	6	90738735	G	A	0.118448	0.025762	0.222468	4.27057e-06
1982	PYRIDNUCSAL.PWY..NAD.salvage.pathway.I	rs7864936	9	16845510	A	G	-0.105984	0.0219135	0.64806	1.32174e-06
1983	PYRIDNUCSAL.PWY..NAD.salvage.pathway.I	rs577575	12	10045919	A	G	0.161957	0.0329632	0.0956027	8.95688e-07
1984	PYRIDNUCSAL.PWY..NAD.salvage.pathway.I	rs7971953	12	60090207	C	G	-0.11292	0.0231773	0.219371	1.10463e-06
1985	PYRIDNUCSAL.PWY..NAD.salvage.pathway.I	rs35387980	13	54922005	T	C	-0.139656	0.0315732	0.108644	9.72336e-06
1986	PYRIDNUCSAL.PWY..NAD.salvage.pathway.I	rs72710486	15	46627042	T	C	-0.196931	0.044061	0.0593394	7.83998e-06
1987	PYRIDNUCSAL.PWY..NAD.salvage.pathway.I	rs8057488	16	12628286	T	C	0.18947	0.0421987	0.0525851	7.12439e-06
1988	PYRIDNUCSAL.PWY..NAD.salvage.pathway.I	rs6503214	17	9395033	G	A	-0.119644	0.0267533	0.848351	7.74454e-06
1989	PYRIDNUCSAL.PWY..NAD.salvage.pathway.I	rs34438166	17	76456017	G	C	0.156423	0.0340843	0.0996485	4.4476e-06
1990	PYRIDNUCSAL.PWY..NAD.salvage.pathway.I	rs62085413	18	26840940	T	C	-0.141638	0.0319411	0.0984565	9.23533e-06
1991	PYRIDNUCSAL.PWY..NAD.salvage.pathway.I	rs715902	18	59246158	A	G	0.122482	0.0273278	0.144889	7.39629e-06
1992	PYRIDNUCSAL.PWY..NAD.salvage.pathway.I	rs79016563	22	50690050	A	G	0.204652	0.045259	0.050432	6.13194e-06
1993	PYRIDNUCSYN.PWY..NAD.biosynthesis.I..from.aspartate.	rs1126742	1	47398496	G	A	-0.108664	0.0236707	0.138917	4.41874e-06
1994	PYRIDNUCSYN.PWY..NAD.biosynthesis.I..from.aspartate.	rs143920868	1	53281430	T	C	-0.156463	0.0309462	0.0872441	4.28182e-07
1995	PYRIDNUCSYN.PWY..NAD.biosynthesis.I..from.aspartate.	rs10469756	2	202580268	C	T	-0.141194	0.0313189	0.926907	6.53621e-06
1996	PYRIDNUCSYN.PWY..NAD.biosynthesis.I..from.aspartate.	rs9811455	3	106791247	C	T	0.0842005	0.0183914	0.264994	4.6886e-06
1997	PYRIDNUCSYN.PWY..NAD.biosynthesis.I..from.aspartate.	rs2208574	6	136075617	A	G	-0.0784853	0.017543	0.308779	7.68079e-06
1998	PYRIDNUCSYN.PWY..NAD.biosynthesis.I..from.aspartate.	rs2464826	7	79490250	A	C	0.121929	0.0273773	0.101255	8.44264e-06
[truncated: 2,033 more rows]

## Sheet: Supplementary Table 2
Supplementary Table 2. SNPs related to the immune cells (locus-wide significance, p＜1E-05)
No.	exposure	SNP	chr.exposure	pos.exposure	effect_allele.exposure	other_allele.exposure	beta.exposure	se.exposure	eaf.exposure	pval.exposure	samplesize.exposure
1	IgD+ %B cell	rs9424499	1	233050029	C	G	0.5418	0.1148	0.0109	2.44e-06	3658
2	IgD+ %B cell	rs56209800	2	238560295	T	A	-0.2355	0.05263	0.0547	7.90806e-06	3658
3	IgD+ %B cell	rs7597061	2	66001846	G	T	0.1829	0.04129	0.0998	9.66696e-06	3658
4	IgD+ %B cell	rs17405603	5	144608340	T	A	0.1542	0.02757	0.284	2.38298e-08	3658
5	IgD+ %B cell	rs72952600	6	114522609	G	C	0.49	0.1045	0.0142	2.83302e-06	3658
6	IgD+ %B cell	rs9265870	6	31312892	G	A	0.1454	0.03049	0.4718	1.92398e-06	3658
7	IgD+ %B cell	rs12204136	6	91791081	C	T	0.2426	0.05485	0.0522	9.99793e-06	3658
8	IgD+ %B cell	rs10226722	7	68025695	C	T	0.1184	0.0256	0.6006	3.83698e-06	3658
9	IgD+ %B cell	rs2450220	8	119323401	T	C	-0.152	0.03167	0.816	1.65299e-06	3658
10	IgD+ %B cell	rs140191306	9	2570753	T	C	0.4421	0.09364	0.0179	2.427e-06	3658
11	IgD+ %B cell	rs11068290	12	110228055	T	C	0.3904	0.08097	0.0231	1.486e-06	3658
12	IgD+ %B cell	rs11616703	13	22879729	T	G	-0.4199	0.09432	0.0171	8.75105e-06	3658
13	IgD+ %B cell	rs62057183	16	30744826	T	C	0.1273	0.02872	0.2508	9.63496e-06	3658
14	IgD+ %B cell	rs73426855	17	77637123	C	T	-0.174	0.03482	0.1471	6.07995e-07	3658
15	IgD+ %B cell	rs148496020	17	51092001	A	T	-0.4088	0.08921	0.0193	4.74799e-06	3658
16	IgD+ CD38br AC	rs1919856	1	247700906	G	A	0.1675	0.03766	0.108	8.94499e-06	3656
17	IgD+ CD38br AC	rs12036556	1	99149370	T	C	0.3487	0.07421	0.0265	2.714e-06	3656
18	IgD+ CD38br AC	rs1294253	1	233503875	C	T	-0.1382	0.02658	0.7254	2.1e-07	3656
19	IgD+ CD38br AC	rs113965271	2	128428350	C	G	-0.3262	0.07211	0.0286	6.28507e-06	3656
20	IgD+ CD38br AC	rs733555	2	16464227	T	G	-0.1396	0.02714	0.2637	2.85299e-07	3656
21	IgD+ CD38br AC	rs140380950	2	105587803	C	T	-0.3568	0.06296	0.0368	1.567e-08	3656
22	IgD+ CD38br AC	rs794185	3	4437358	C	T	-0.1116	0.02511	0.3362	9.05899e-06	3656
23	IgD+ CD38br AC	rs76112278	4	15915069	A	G	-0.4579	0.08605	0.0194	1.09099e-07	3656
24	IgD+ CD38br AC	rs7667070	4	38379833	C	T	-0.2956	0.06254	0.0361	2.36298e-06	3656
25	IgD+ CD38br AC	rs80330977	5	158276610	A	G	-0.2576	0.04422	0.0814	6.158e-09	3656
26	IgD+ CD38br AC	rs76660971	5	18919526	A	G	-0.1264	0.02828	0.2299	8.14798e-06	3656
27	IgD+ CD38br AC	rs117772462	7	48791017	A	T	-0.4238	0.09514	0.0159	8.67401e-06	3656
28	IgD+ CD38br AC	rs10265656	7	187171	G	A	-0.2229	0.04923	0.9375	6.15106e-06	3656
29	IgD+ CD38br AC	rs143397127	7	12847391	C	T	-0.4626	0.09576	0.0157	1.41599e-06	3656
30	IgD+ CD38br AC	rs1695681	8	118255950	A	C	-0.1256	0.02413	0.5309	2.05698e-07	3656
31	IgD+ CD38br AC	rs16868356	8	102770464	C	T	0.4146	0.08532	0.0198	1.226e-06	3656
32	IgD+ CD38br AC	rs2395904	8	130617819	G	T	-0.1279	0.02666	0.2657	1.69001e-06	3656
33	IgD+ CD38br AC	rs10821937	10	63723909	T	C	-0.1118	0.02511	0.6458	8.81089e-06	3656
34	IgD+ CD38br AC	rs61878035	11	15328898	A	G	0.1453	0.03068	0.1886	2.24202e-06	3656
35	IgD+ CD38br AC	rs11068290	12	110228055	T	C	0.3555	0.07815	0.0231	5.55098e-06	3656
36	IgD+ CD38br AC	rs11159480	14	81466662	T	G	-0.1526	0.0323	0.8166	2.399e-06	3656
37	IgD+ CD38br AC	rs7169431	15	56340896	G	A	-0.2007	0.04408	0.9219	5.45896e-06	3656
38	IgD+ CD38br AC	rs76608654	16	55450479	C	T	0.2489	0.05423	0.0494	4.56405e-06	3656
39	IgD+ CD38br AC	rs12939565	17	38038389	T	A	-0.1364	0.02672	0.4267	3.47496e-07	3656
40	IgD+ CD38dim %B cell	rs75766272	1	8009985	T	C	0.3861	0.08587	0.0201	7.14299e-06	3657
41	IgD+ CD38dim %B cell	rs7595353	2	229232050	C	T	-0.1211	0.02671	0.3054	6.02005e-06	3657
42	IgD+ CD38dim %B cell	rs9865821	3	7014131	A	C	0.115	0.02558	0.6459	7.16193e-06	3657
43	IgD+ CD38dim %B cell	rs6835759	4	170328209	G	A	0.1189	0.02486	0.4701	1.79498e-06	3657
44	IgD+ CD38dim %B cell	rs2301101	5	83420407	G	T	-0.187	0.03994	0.1097	2.93501e-06	3657
45	IgD+ CD38dim %B cell	rs9459562	6	166502048	C	G	0.1101	0.02478	0.4346	9.1791e-06	3657
46	IgD+ CD38dim %B cell	rs6998850	8	61848028	G	A	0.1204	0.02683	0.3018	7.45899e-06	3657
47	IgD+ CD38dim %B cell	rs62488766	8	12518295	G	A	-0.3635	0.08066	0.0283	6.80205e-06	3657
48	IgD+ CD38dim %B cell	rs78269238	14	65673804	T	C	-0.2771	0.05349	0.0582	2.34498e-07	3657
49	IgD+ CD38dim %B cell	rs60521331	17	8639905	A	G	0.1107	0.02463	0.5022	7.24202e-06	3657
50	IgD+ CD38dim %B cell	rs34157595	17	49200947	C	T	0.1327	0.02673	0.3154	7.23303e-07	3657
51	IgD+ CD38dim %B cell	rs329966	19	53070617	G	A	-0.1265	0.02461	0.5425	2.90402e-07	3657
52	IgD+ CD38dim %B cell	rs4811007	20	48839604	G	A	0.1261	0.02461	0.4837	3.12702e-07	3657
53	IgD+ CD38dim %B cell	rs73909843	20	49554764	C	T	0.2092	0.0466	0.0764	7.39095e-06	3657
54	IgD+ CD38dim %B cell	rs78958229	21	39363957	T	C	0.2934	0.0591	0.044	7.21705e-07	3657
55	IgD+ CD38dim AC	rs7690529	4	91412392	G	A	0.5256	0.1173	0.0115	7.71898e-06	3656
56	IgD+ CD38dim AC	rs17056318	5	158285953	C	T	-0.2225	0.04431	0.081	5.37403e-07	3656
57	IgD+ CD38dim AC	rs1510970	5	118216738	A	G	-0.1966	0.04234	0.087	3.57001e-06	3656
58	IgD+ CD38dim AC	rs115951641	6	52336715	T	A	0.2476	0.05577	0.049	9.24996e-06	3656
59	IgD+ CD38dim AC	rs143397127	7	12847391	C	T	-0.4549	0.09626	0.0157	2.37602e-06	3656
60	IgD+ CD38dim AC	rs190448231	7	87868543	G	T	0.327	0.07351	0.028	8.89406e-06	3656
61	IgD+ CD38dim AC	rs2395904	8	130617819	G	T	-0.1253	0.0268	0.2657	3.02503e-06	3656
62	IgD+ CD38dim AC	rs283340	8	70193536	C	T	0.1175	0.02409	0.5621	1.128e-06	3656
63	IgD+ CD38dim AC	rs150663332	8	2044843	T	C	-0.1942	0.0428	0.084	5.88098e-06	3656
64	IgD+ CD38dim AC	rs139801247	9	138747854	C	T	0.3801	0.0836	0.0208	5.63002e-06	3656
65	IgD+ CD38dim AC	rs116851238	10	33792014	T	C	-0.4319	0.08996	0.0176	1.64399e-06	3656
66	IgD+ CD38dim AC	rs12799241	11	119980729	A	G	0.13	0.0273	0.2619	1.99301e-06	3656
67	IgD+ CD38dim AC	rs16907812	12	9992971	G	A	0.2123	0.04738	0.0711	7.64997e-06	3656
68	IgD+ CD38dim AC	rs75474045	13	72428296	A	G	0.5528	0.1063	0.0126	2.08502e-07	3656
69	IgD+ CD38dim AC	rs12906621	15	37177413	A	G	0.1764	0.03817	0.1091	3.91102e-06	3656
70	IgD+ CD38dim AC	rs117518951	16	55449193	C	T	0.2458	0.0546	0.049	6.92708e-06	3656
71	IgD+ CD38dim AC	rs8076302	17	79265701	T	C	-0.1385	0.03056	0.185	6.00703e-06	3656
72	IgD+ CD38dim AC	rs12939566	17	38038390	T	A	-0.1486	0.02725	0.4148	5.30603e-08	3656
73	IgD+ CD38dim AC	rs4792571	17	14931234	T	G	0.1093	0.02377	0.4699	4.41804e-06	3656
74	IgD+ CD38dim AC	rs655580	19	53039110	A	G	0.1183	0.0239	0.4571	7.70495e-07	3656
75	IgD+ CD38dim AC	rs34764986	20	59926554	C	T	-0.2175	0.04671	0.0699	3.31497e-06	3656
76	IgD+ CD38- %B cell	rs12122084	1	111914431	A	G	-0.1408	0.03104	0.1916	5.93895e-06	3657
77	IgD+ CD38- %B cell	rs1512044	3	188624425	A	G	0.202	0.03882	0.1084	2.07e-07	3657
78	IgD+ CD38- %B cell	rs76376526	4	109408667	T	C	0.4948	0.1101	0.0133	7.20593e-06	3657
79	IgD+ CD38- %B cell	rs78009119	5	136421498	G	T	-0.4914	0.1063	0.0137	3.88401e-06	3657
80	IgD+ CD38- %B cell	rs34843244	5	90267368	T	A	0.308	0.06835	0.033	6.80597e-06	3657
81	IgD+ CD38- %B cell	rs115802369	6	5380890	G	A	-0.4129	0.0922	0.0175	7.76497e-06	3657
82	IgD+ CD38- %B cell	rs2621369	6	32768285	T	C	0.1498	0.03155	0.2901	2.13098e-06	3657
83	IgD+ CD38- %B cell	rs113398446	6	161871755	C	A	0.1793	0.03256	0.1687	3.91201e-08	3657
84	IgD+ CD38- %B cell	rs80032720	6	32384933	A	G	0.2539	0.05434	0.0734	3.08901e-06	3657
85	IgD+ CD38- %B cell	rs10254361	7	119564205	T	G	0.1333	0.02899	0.2404	4.40099e-06	3657
86	IgD+ CD38- %B cell	rs2251199	8	14671281	G	A	0.1168	0.02572	0.628	5.73799e-06	3657
87	IgD+ CD38- %B cell	rs62502412	8	28265475	T	A	0.1209	0.02712	0.2759	8.58401e-06	3657
88	IgD+ CD38- %B cell	rs10111625	8	79595404	G	A	-0.1169	0.02611	0.5384	7.72094e-06	3657
89	IgD+ CD38- %B cell	rs7012048	8	29631839	C	T	0.1407	0.0311	0.1874	6.25403e-06	3657
90	IgD+ CD38- %B cell	rs1959342	14	20673865	T	A	0.112	0.02529	0.3589	9.81002e-06	3657
91	IgD+ CD38- %B cell	rs77762131	14	96205838	C	G	0.3388	0.05748	0.045	4.101e-09	3657
92	IgD+ CD38- %B cell	rs10444793	15	44517689	A	G	-0.4608	0.09102	0.018	4.34901e-07	3657
93	IgD+ CD38- %B cell	rs11150426	16	81986583	C	G	-0.1169	0.02444	0.5386	1.78098e-06	3657
94	IgD+ CD38- %B cell	rs181771926	16	52294553	A	G	-0.5276	0.1101	0.0126	1.73002e-06	3657
95	IgD+ CD38- %B cell	rs329966	19	53070617	G	A	0.1246	0.02445	0.5425	3.62702e-07	3657
96	IgD+ CD38- %B cell	rs73909843	20	49554764	C	T	-0.2138	0.04629	0.0764	4.00904e-06	3657
97	IgD+ CD38- %B cell	rs35050775	20	8003880	T	G	0.3463	0.07724	0.0268	7.53894e-06	3657
98	IgD+ CD38- AC	rs10493766	1	85945660	G	A	-0.1336	0.02933	0.233	5.433e-06	3656
99	IgD+ CD38- AC	rs149701635	3	44741083	G	C	-0.3526	0.07768	0.0263	5.84804e-06	3656
100	IgD+ CD38- AC	rs79207264	3	96406408	A	G	0.1854	0.03946	0.1184	2.73602e-06	3656
101	IgD+ CD38- AC	rs71615254	4	178658413	C	A	-0.278	0.0622	0.0406	8.085e-06	3656
102	IgD+ CD38- AC	rs146127735	5	502938	A	G	0.3025	0.06424	0.0383	2.59298e-06	3656
103	IgD+ CD38- AC	rs1158784	6	32758761	T	A	0.174	0.03801	0.1554	4.88405e-06	3656
104	IgD+ CD38- AC	rs7809268	7	96302607	C	T	-0.2247	0.04918	0.0687	5.07201e-06	3656
105	IgD+ CD38- AC	rs10866982	8	5127400	A	G	-0.1114	0.02467	0.4751	6.49307e-06	3656
106	IgD+ CD38- AC	rs12763172	10	85447519	C	T	0.1258	0.02784	0.7213	6.38499e-06	3656
107	IgD+ CD38- AC	rs7909504	10	32174610	A	G	-0.165	0.03707	0.1358	8.79103e-06	3656
108	IgD+ CD38- AC	rs146687492	11	125619694	T	G	-0.3372	0.07361	0.0291	4.76903e-06	3656
109	IgD+ CD38- AC	rs12874404	13	108993494	G	A	0.1363	0.02669	0.3256	3.41602e-07	3656
110	IgD+ CD38- AC	rs77762131	14	96205838	C	G	0.3229	0.05806	0.045	2.85299e-08	3656
111	IgD+ CD38- AC	rs10444793	15	44517689	A	G	-0.4107	0.09229	0.0181	8.83792e-06	3656
112	IgD+ CD38- AC	rs1529727	19	11164067	G	T	0.1176	0.02521	0.5581	3.20701e-06	3656
113	IgD+ CD38- AC	rs62235484	21	41083050	A	G	0.4628	0.09388	0.0175	8.58005e-07	3656
114	Unsw mem %B cell	rs7412746	1	150860471	T	C	-0.1152	0.02573	0.5153	7.80998e-06	3657
115	Unsw mem %B cell	rs75766272	1	8009985	T	C	-0.4409	0.08695	0.0201	4.15002e-07	3657
116	Unsw mem %B cell	rs72686460	1	45867753	A	T	0.1254	0.02755	0.2961	5.44804e-06	3657
117	Unsw mem %B cell	rs77201712	2	157311822	C	T	0.2907	0.06322	0.0392	4.38995e-06	3657
118	Unsw mem %B cell	rs17006489	2	28304630	G	A	-0.1728	0.03779	0.1354	4.976e-06	3657
119	Unsw mem %B cell	rs72844588	2	138420154	A	G	0.2054	0.04341	0.0913	2.31398e-06	3657
120	Unsw mem %B cell	rs45608038	2	73679013	G	A	0.294	0.06266	0.0421	2.80698e-06	3657
121	Unsw mem %B cell	rs73041424	3	16414269	G	A	-0.2606	0.05834	0.0488	8.18502e-06	3657
122	Unsw mem %B cell	rs183471524	4	27108645	G	A	-0.1978	0.04411	0.0905	7.52905e-06	3657
123	Unsw mem %B cell	rs895377	5	58050530	A	G	-0.1186	0.02612	0.3683	5.77604e-06	3657
124	Unsw mem %B cell	rs73032183	6	169456830	C	T	0.1675	0.03506	0.1509	1.852e-06	3657
125	Unsw mem %B cell	rs4710879	6	170426027	T	C	-0.1204	0.0253	0.5621	2.03301e-06	3657
126	Unsw mem %B cell	rs12539793	7	25971860	T	C	-0.5404	0.1145	0.0115	2.47002e-06	3657
127	Unsw mem %B cell	rs11779181	8	9063027	T	C	-0.1402	0.03143	0.4003	8.41008e-06	3657
128	Unsw mem %B cell	rs1679013	9	22206987	T	C	-0.1252	0.02555	0.5945	9.97103e-07	3657
129	Unsw mem %B cell	rs1930922	9	93297086	G	A	-0.137	0.0295	0.2419	3.54797e-06	3657
130	Unsw mem %B cell	rs143553941	12	109368119	C	G	0.5187	0.1092	0.013	2.093e-06	3657
131	Unsw mem %B cell	rs11519226	12	20322449	T	A	0.1229	0.02717	0.299	6.23706e-06	3657
132	Unsw mem %B cell	rs7322292	13	51370899	T	C	-0.1256	0.02669	0.3275	2.61403e-06	3657
133	Unsw mem %B cell	rs73192651	13	50212885	T	C	0.5551	0.08989	0.02	7.31493e-10	3657
134	Unsw mem %B cell	rs2793491	13	24826051	T	C	-0.1335	0.02997	0.2052	8.71806e-06	3657
135	Unsw mem %B cell	rs73518104	13	70177578	A	G	0.2174	0.04847	0.0708	7.48204e-06	3657
136	Unsw mem %B cell	rs117004076	14	97702226	G	A	0.4523	0.102	0.0146	9.52708e-06	3657
137	Unsw mem %B cell	rs77762131	14	96205838	C	G	0.3067	0.05822	0.045	1.457e-07	3657
138	Unsw mem %B cell	rs143666202	14	77579227	A	G	0.2759	0.0579	0.0503	1.957e-06	3657
139	Unsw mem %B cell	rs150839591	17	260039	G	T	0.2459	0.05396	0.0552	5.33998e-06	3657
140	Unsw mem %B cell	rs1596383	18	7993103	A	G	0.1208	0.02585	0.6259	3.06302e-06	3657
141	Unsw mem %B cell	rs1883832	20	44746982	C	T	-0.1236	0.02682	0.6318	4.23701e-06	3657
142	Unsw mem AC	rs75766272	1	8009985	T	C	-0.3814	0.08558	0.0201	8.57808e-06	3656
143	Unsw mem AC	rs11737576	4	55923201	T	C	-0.2347	0.05231	0.0584	7.42506e-06	3656
144	Unsw mem AC	rs79831025	6	40981212	G	C	0.3026	0.06778	0.0334	8.29392e-06	3656
145	Unsw mem AC	rs4076316	6	167859623	A	T	-0.1331	0.02714	0.3005	9.72904e-07	3656
146	Unsw mem AC	rs2436878	8	103767171	G	A	0.2056	0.04549	0.077	6.40693e-06	3656
147	Unsw mem AC	rs118092259	8	89432719	G	T	-0.2912	0.06306	0.0414	4.00101e-06	3656
148	Unsw mem AC	rs11794578	9	808529	G	T	0.1114	0.02446	0.4521	5.41701e-06	3656
149	Unsw mem AC	rs112839090	12	119727983	A	G	-0.1468	0.03096	0.1972	2.18902e-06	3656
150	Unsw mem AC	rs12874404	13	108993494	G	A	0.1523	0.02639	0.3256	8.62303e-09	3656
151	Unsw mem AC	rs145371905	13	70325772	T	G	0.4126	0.08871	0.0194	3.42997e-06	3656
152	Unsw mem AC	rs73192651	13	50212885	T	C	0.4968	0.08845	0.02	2.09402e-08	3656
153	Unsw mem AC	rs77762131	14	96205838	C	G	0.3067	0.05723	0.045	8.86605e-08	3656
154	Unsw mem AC	rs143666202	14	77579227	A	G	0.268	0.05703	0.0502	2.711e-06	3656
155	Unsw mem AC	rs8014978	14	94936964	C	T	-0.123	0.02471	0.5737	6.71104e-07	3656
156	Unsw mem AC	rs880311	16	8963504	T	C	-0.1813	0.04019	0.1034	6.62995e-06	3656
157	Unsw mem AC	rs11657118	17	2714118	C	T	-0.1112	0.02412	0.475	4.20998e-06	3656
158	Unsw mem AC	rs12461001	19	14885525	A	G	0.1184	0.02528	0.6291	2.94802e-06	3656
159	Unsw mem AC	rs7254039	19	14993354	A	G	-0.2602	0.05799	0.0435	7.42506e-06	3656
160	Unsw mem AC	rs6032660	20	44730245	A	G	-0.1345	0.02641	0.6359	3.65797e-07	3656
161	Unsw mem AC	rs55712190	22	22613458	T	C	0.214	0.04712	0.074	5.75798e-06	3656
162	IgD- CD27- %B cell	rs116473015	2	147859010	T	C	0.3455	0.07401	0.029	3.14101e-06	3657
163	IgD- CD27- %B cell	rs9842571	3	125931267	A	G	-0.1134	0.02519	0.554	6.97108e-06	3657
164	IgD- CD27- %B cell	rs35574803	3	32533246	C	T	-0.3526	0.05371	0.0562	5.92243e-11	3657
165	IgD- CD27- %B cell	rs3779119	7	38942248	G	C	0.1163	0.02509	0.4539	3.70203e-06	3657
166	IgD- CD27- %B cell	rs2250246	12	6553016	G	A	0.1466	0.02442	0.5339	2.12501e-09	3657
167	IgD- CD27- %B cell	rs7224129	17	38075426	A	G	-0.1297	0.02756	0.4751	2.61e-06	3657
168	IgD- CD27- %B cell	rs11658240	17	80484139	G	A	-0.1678	0.03574	0.1362	2.76599e-06	3657
169	IgD- CD27- %B cell	rs7209088	17	8030165	G	C	-0.12	0.02705	0.2786	9.40503e-06	3657
170	IgD- CD27- %B cell	rs72897237	18	37553257	C	T	0.4671	0.09743	0.0161	1.69699e-06	3657
171	IgD- CD27- %B cell	rs645554	19	14389948	A	G	-0.1226	0.02695	0.2811	5.52205e-06	3657
172	IgD- CD27- %B cell	rs4810485	20	44747947	G	T	0.3898	0.02585	0.6314	7.1978e-50	3657
173	IgD- CD27- %B cell	rs6073079	20	42024537	A	G	0.1776	0.03746	0.12	2.21299e-06	3657
174	IgD- CD27- %B cell	rs77126700	20	47313887	C	T	0.3924	0.07995	0.0239	9.60506e-07	3657
175	IgD- CD27- %B cell	rs62223906	21	38699025	T	C	0.2217	0.0497	0.0649	8.39093e-06	3657
176	IgD+ AC	rs71615254	4	178658413	C	A	-0.3043	0.06135	0.0406	7.40406e-07	3657
177	IgD+ AC	rs9354413	6	67039330	C	T	0.1254	0.02726	0.2963	4.385e-06	3657
178	IgD+ AC	rs2390504	7	21321670	A	G	-0.2583	0.05708	0.0485	6.222e-06	3657
179	IgD+ AC	rs146233710	7	106139682	G	C	-0.3853	0.08481	0.0221	5.72704e-06	3657
180	IgD+ AC	rs150663332	8	2044843	T	C	-0.2314	0.04374	0.0839	1.28399e-07	3657
181	IgD+ AC	rs3019260	8	102068804	A	C	0.1185	0.02595	0.3173	5.12495e-06	3657
182	IgD+ AC	rs701839	10	102955294	G	A	0.1309	0.02785	0.7123	2.713e-06	3657
183	IgD+ AC	rs4145212	13	108960188	A	T	0.1284	0.02442	0.5405	1.52901e-07	3657
184	IgD+ AC	rs3811215	14	22954777	T	G	-0.1332	0.02679	0.3033	6.85993e-07	3657
185	IgD+ AC	rs11638959	15	25171150	A	G	0.1525	0.03281	0.1557	3.46801e-06	3657
186	IgD+ AC	rs11653761	17	2716535	T	G	-0.1212	0.02449	0.5919	7.76998e-07	3657
187	IgD+ AC	rs12939566	17	38038390	T	A	-0.1669	0.0285	0.4148	5.11705e-09	3657
188	IgD+ AC	rs67017503	17	74280991	A	C	0.2021	0.04547	0.0759	9.09704e-06	3657
189	IgD+ AC	rs12461001	19	14885525	A	G	0.1175	0.02527	0.6292	3.43202e-06	3657
190	IgD+ AC	rs77110486	20	56359017	T	C	0.522	0.1168	0.0107	8.14798e-06	3657
191	IgD- CD27- AC	rs61786059	1	29035758	T	G	-0.1238	0.02692	0.3135	4.44601e-06	3656
192	IgD- CD27- AC	rs7518494	1	217233446	A	G	0.2278	0.04884	0.9334	3.211e-06	3656
193	IgD- CD27- AC	rs185621536	1	113524501	T	C	-0.3205	0.07004	0.0312	4.89396e-06	3656
194	IgD- CD27- AC	rs12129123	1	10083709	T	C	-0.1387	0.0309	0.2221	7.36207e-06	3656
195	IgD- CD27- AC	rs72953104	1	41379583	G	C	0.2313	0.05018	0.0643	4.17503e-06	3656
196	IgD- CD27- AC	rs113442137	1	160254955	A	G	-0.2567	0.05748	0.0472	8.20994e-06	3656
197	IgD- CD27- AC	rs11688492	2	64865804	C	T	-0.1216	0.02504	0.5196	1.243e-06	3656
198	IgD- CD27- AC	rs7606024	2	56616595	A	T	-0.1375	0.03037	0.7882	6.15404e-06	3656
199	IgD- CD27- AC	rs114551034	2	66709035	A	G	-0.2787	0.05695	0.0509	1.033e-06	3656
200	IgD- CD27- AC	rs35574803	3	32533246	C	T	-0.2808	0.05393	0.0562	2.01999e-07	3656
201	IgD- CD27- AC	rs13099360	3	60476875	G	A	-0.263	0.05944	0.0466	9.95612e-06	3656
202	IgD- CD27- AC	rs59951351	4	38152090	T	A	0.173	0.03878	0.1171	8.37298e-06	3656
203	IgD- CD27- AC	rs3779119	7	38942248	G	C	0.1179	0.02511	0.454	2.74202e-06	3656
204	IgD- CD27- AC	rs144306835	8	96356983	A	G	0.3826	0.07964	0.0234	1.617e-06	3656
205	IgD- CD27- AC	rs112432445	9	4162626	A	G	0.2796	0.05583	0.0528	5.767e-07	3656
206	IgD- CD27- AC	rs78763642	9	25294308	A	G	-0.3304	0.07442	0.0279	9.2841e-06	3656
207	IgD- CD27- AC	rs117833074	12	77551907	C	T	-0.1795	0.0403	0.1146	8.64908e-06	3656
208	IgD- CD27- AC	rs1047792	12	6649099	T	G	-0.1467	0.03249	0.176	6.49995e-06	3656
209	IgD- CD27- AC	rs2250246	12	6553016	G	A	0.1359	0.02451	0.5341	3.12903e-08	3656
210	IgD- CD27- AC	rs11843493	13	47527957	C	A	-0.1109	0.02482	0.4944	8.19691e-06	3656
211	IgD- CD27- AC	rs421516	17	63135589	A	C	-0.2897	0.0627	0.9583	3.96798e-06	3656
212	IgD- CD27- AC	rs11661511	18	60852258	C	T	-0.1204	0.02636	0.6704	5.03999e-06	3656
213	IgD- CD27- AC	rs72977632	19	1930174	A	T	-0.2296	0.05036	0.0643	5.325e-06	3656
214	IgD- CD27- AC	rs406298	19	16409903	G	C	0.1135	0.0244	0.5327	3.38602e-06	3656
215	IgD- CD27- AC	rs77126700	20	47313887	C	T	0.3825	0.08026	0.0239	1.95101e-06	3656
216	IgD- CD27- AC	rs4239702	20	44749251	C	T	0.2841	0.02593	0.6002	1.6421e-27	3656
217	IgD- CD27- AC	rs5768219	22	48371522	G	A	-0.1674	0.03484	0.1418	1.61102e-06	3656
218	IgD- CD27- AC	rs9615714	22	48376963	G	A	-0.1733	0.03486	0.1421	6.94592e-07	3656
219	Sw mem %B cell	rs9424499	1	233050029	C	G	-0.5266	0.116	0.0109	5.77006e-06	3657
220	Sw mem %B cell	rs11204752	1	150958133	C	T	0.1189	0.02561	0.5387	3.58501e-06	3657
221	Sw mem %B cell	rs1519529	2	136974257	G	C	0.1327	0.02951	0.2363	7.13806e-06	3657
222	Sw mem %B cell	rs17405603	5	144608340	T	A	-0.1414	0.02795	0.2841	4.40301e-07	3657
223	Sw mem %B cell	rs830682	5	165597506	C	T	-0.1286	0.02855	0.7383	6.85394e-06	3657
224	Sw mem %B cell	rs9265880	6	31313054	C	T	-0.1543	0.0316	0.4717	1.096e-06	3657
225	Sw mem %B cell	rs2450220	8	119323401	T	C	0.1522	0.03212	0.816	2.24698e-06	3657
226	Sw mem %B cell	rs140191306	9	2570753	T	C	-0.4624	0.09477	0.0179	1.11199e-06	3657
227	Sw mem %B cell	rs2105800	11	90592716	A	G	-0.1181	0.02607	0.4881	6.11406e-06	3657
228	Sw mem %B cell	rs11068290	12	110228055	T	C	-0.407	0.08203	0.0231	7.305e-07	3657
229	Sw mem %B cell	rs114917376	17	51764168	G	A	0.1985	0.04285	0.0958	3.74197e-06	3657
230	Sw mem %B cell	rs73426855	17	77637123	C	T	0.1769	0.03524	0.1471	5.427e-07	3657
231	Sw mem AC	rs142587763	1	165680636	T	C	-0.2707	0.05949	0.0435	5.51099e-06	3656
232	Sw mem AC	rs115414430	2	36720835	G	C	0.3537	0.07458	0.0286	2.19599e-06	3656
233	Sw mem AC	rs1519526	2	136967396	C	T	0.1511	0.03122	0.1957	1.34999e-06	3656
234	Sw mem AC	rs7595246	2	238554657	C	T	0.1458	0.03118	0.1893	3.01502e-06	3656
235	Sw mem AC	rs73185679	3	186485863	C	T	0.1794	0.03978	0.1041	6.65794e-06	3656
236	Sw mem AC	rs141352577	3	8492010	T	C	0.3583	0.07898	0.0235	5.91099e-06	3656
237	Sw mem AC	rs80076964	4	94935625	C	G	0.481	0.1008	0.0141	1.88499e-06	3656
238	Sw mem AC	rs4697617	4	25771115	A	G	0.1212	0.02695	0.7103	7.07001e-06	3656
239	Sw mem AC	rs452973	5	11308990	T	G	0.1223	0.02758	0.2705	9.50101e-06	3656
240	Sw mem AC	rs4076316	6	167859623	A	T	-0.1251	0.02725	0.3005	4.53503e-06	3656
241	Sw mem AC	rs1161387	6	50598963	G	C	0.1297	0.02914	0.286	8.86605e-06	3656
242	Sw mem AC	rs60508745	7	40554169	C	T	-0.1161	0.02496	0.5137	3.37202e-06	3656
243	Sw mem AC	rs11777835	8	144986103	C	T	-0.1238	0.02489	0.5715	6.82606e-07	3656
244	Sw mem AC	rs62521107	8	118851954	T	C	-0.2543	0.05357	0.058	2.146e-06	3656
245	Sw mem AC	rs2454536	10	53764740	C	T	-0.1356	0.02771	0.283	1.02301e-06	3656
246	Sw mem AC	rs73178168	13	47809629	T	C	0.16	0.03344	0.1703	1.77599e-06	3656
247	Sw mem AC	rs9520836	13	108957063	G	A	0.1323	0.02454	0.5044	7.42694e-08	3656
248	Sw mem AC	rs11653761	17	2716535	T	G	-0.1273	0.02469	0.592	2.65497e-07	3656
249	Sw mem AC	rs421516	17	63135589	A	C	-0.2923	0.06252	0.9583	3.03103e-06	3656
250	Sw mem AC	rs77741094	21	42362418	G	C	-0.5466	0.1111	0.0126	9.03192e-07	3656
251	Sw mem AC	rs5994482	22	32570873	G	C	-0.1828	0.04049	0.103	6.51703e-06	3656
252	PB/PC %B cell	rs2792563	1	213100225	A	G	-0.1287	0.02511	0.5671	3.14702e-07	3658
253	PB/PC %B cell	rs79423067	4	143873369	T	A	0.4869	0.1059	0.0149	4.44795e-06	3658
254	PB/PC %B cell	rs78804535	4	144419847	T	C	0.3286	0.07069	0.0316	3.46897e-06	3658
255	PB/PC %B cell	rs140642786	5	148927495	A	G	0.1711	0.03733	0.1223	4.75499e-06	3658
256	PB/PC %B cell	rs2019885	5	163177849	C	T	-0.1749	0.03747	0.1211	3.15798e-06	3658
257	PB/PC %B cell	rs193552	5	148172599	T	A	0.1159	0.02556	0.6506	5.951e-06	3658
258	PB/PC %B cell	rs34629	5	60527506	A	G	-0.2427	0.05008	0.0633	1.31299e-06	3658
259	PB/PC %B cell	rs61294310	6	5266557	G	A	0.5	0.1092	0.0124	4.853e-06	3658
260	PB/PC %B cell	rs11754551	6	145631063	C	T	0.2127	0.04774	0.0681	8.67301e-06	3658
261	PB/PC %B cell	rs78370279	7	71338898	G	A	0.5592	0.1204	0.0104	3.54103e-06	3658
262	PB/PC %B cell	rs71531423	7	151008161	G	A	0.2619	0.05854	0.045	7.94401e-06	3658
263	PB/PC %B cell	rs74326785	8	24549984	C	T	0.3429	0.07479	0.0279	4.69397e-06	3658
264	PB/PC %B cell	rs138542577	8	16074805	C	G	0.3534	0.06406	0.0376	3.708e-08	3658
265	PB/PC %B cell	rs4458909	8	118447297	A	G	-0.1199	0.02567	0.3324	3.09599e-06	3658
266	PB/PC %B cell	rs3138500	9	92219945	T	C	-0.2223	0.04922	0.0678	6.48993e-06	3658
267	PB/PC %B cell	rs12412378	10	130483163	A	C	-0.1669	0.0328	0.1607	3.77798e-07	3658
268	PB/PC %B cell	rs185836310	10	73504848	C	T	-0.257	0.05578	0.051	4.23e-06	3658
269	PB/PC %B cell	rs76195952	11	129797755	T	C	-0.4648	0.1027	0.0142	6.24698e-06	3658
270	PB/PC %B cell	rs10849436	12	6409619	A	G	0.1576	0.0337	0.1595	3.01599e-06	3658
271	PB/PC %B cell	rs62012610	15	34006114	C	G	0.2879	0.06268	0.0381	4.51898e-06	3658
272	PB/PC %B cell	rs8191161	16	82103595	C	G	-0.2036	0.0447	0.0832	5.427e-06	3658
273	PB/PC %B cell	rs12709039	16	59861376	A	C	-0.1407	0.02784	0.7365	4.57499e-07	3658
274	PB/PC %B cell	rs80148662	17	52836239	A	G	0.4702	0.1048	0.0137	7.45504e-06	3658
275	PB/PC %B cell	rs186329	19	56065534	C	T	0.154	0.03221	0.1706	1.79999e-06	3658
276	PB/PC %B cell	rs8132059	21	16916284	T	C	-0.1288	0.02877	0.2243	7.73891e-06	3658
277	PB/PC %B cell	rs11089305	22	19729361	G	A	0.1338	0.02685	0.2881	6.51793e-07	3658
278	PB/PC AC	rs10800645	1	199586940	A	G	0.1124	0.02479	0.5844	5.95498e-06	3657
279	PB/PC AC	rs149048155	3	957228	C	A	-0.2902	0.06467	0.036	7.45401e-06	3657
280	PB/PC AC	rs62353585	4	168102710	C	T	0.3653	0.07865	0.0227	3.53403e-06	3657
281	PB/PC AC	rs76709581	5	179574693	C	T	-0.1773	0.03843	0.1061	4.06097e-06	3657
282	PB/PC AC	rs7449190	5	1297918	C	T	0.1236	0.02749	0.7401	7.09807e-06	3657
283	PB/PC AC	rs61294310	6	5266557	G	A	0.5137	0.1072	0.0124	1.736e-06	3657
284	PB/PC AC	rs4506076	6	8860293	C	A	-0.1344	0.03016	0.8043	8.53591e-06	3657
285	PB/PC AC	rs71531423	7	151008161	G	A	0.2605	0.05748	0.045	6.05606e-06	3657
286	PB/PC AC	rs149559870	8	39638049	T	C	0.4466	0.09807	0.0157	5.432e-06	3657
287	PB/PC AC	rs74565954	8	24520468	T	C	0.4919	0.1035	0.0135	2.10199e-06	3657
288	PB/PC AC	rs62519719	8	118376967	A	G	-0.1239	0.02639	0.2815	2.791e-06	3657
289	PB/PC AC	rs12412378	10	130483163	A	C	-0.16	0.03222	0.1608	7.18704e-07	3657
290	PB/PC AC	rs1681588	14	23098304	C	T	0.1086	0.02407	0.5559	6.61698e-06	3657
291	PB/PC AC	rs17765677	16	65999760	C	T	-0.3422	0.07069	0.0304	1.34499e-06	3657
292	PB/PC AC	rs7185719	16	59859266	G	C	-0.1228	0.02721	0.732	6.561e-06	3657
293	PB/PC AC	rs72883992	18	24475181	C	G	0.1932	0.04342	0.0807	8.82104e-06	3657
294	PB/PC AC	rs4806937	19	3443405	A	C	-0.1145	0.02557	0.3229	7.79292e-06	3657
295	PB/PC AC	rs6014246	20	53613034	A	G	-0.1186	0.02577	0.3112	4.30299e-06	3657
296	PB/PC AC	rs4820558	22	21022887	G	C	0.1172	0.02408	0.466	1.19399e-06	3657
297	PB/PC AC	rs28652751	22	35861208	A	T	-0.1141	0.02564	0.3179	8.85707e-06	3657
298	Memory B cell %B cell	rs75766272	1	8009985	T	C	-0.468	0.08646	0.0201	6.601e-08	3657
299	Memory B cell %B cell	rs4658141	1	89814066	C	T	-0.1354	0.02587	0.3805	1.73201e-07	3657
300	Memory B cell %B cell	rs7412746	1	150860471	T	C	-0.138	0.02542	0.5153	6.03295e-08	3657
301	Memory B cell %B cell	rs72635970	2	73868977	G	T	0.3572	0.06109	0.0444	5.44703e-09	3657
302	Memory B cell %B cell	rs116391651	2	183843344	A	G	0.426	0.09616	0.0161	9.69393e-06	3657
303	Memory B cell %B cell	rs72844588	2	138420154	A	G	0.2178	0.04314	0.0913	4.671e-07	3657
304	Memory B cell %B cell	rs55710170	3	16416145	A	G	-0.1745	0.03783	0.1181	4.11604e-06	3657
305	Memory B cell %B cell	rs60515154	4	47914545	T	C	0.1306	0.02887	0.7517	6.30304e-06	3657
306	Memory B cell %B cell	rs35698683	4	11590243	G	A	-0.2768	0.05925	0.0447	3.09899e-06	3657
307	Memory B cell %B cell	rs77312528	4	36385921	G	T	-0.6233	0.1256	0.0107	7.26993e-07	3657
308	Memory B cell %B cell	rs895377	5	58050530	A	G	-0.1351	0.02599	0.3683	2.13e-07	3657
309	Memory B cell %B cell	rs690488	5	40183220	A	C	0.1701	0.03602	0.8588	2.43703e-06	3657
310	Memory B cell %B cell	rs62398379	6	37585447	C	T	0.1256	0.0259	0.4032	1.28301e-06	3657
311	Memory B cell %B cell	rs9270558	6	32560667	A	G	-0.1488	0.03249	0.5249	4.79899e-06	3657
312	Memory B cell %B cell	rs9492229	6	129409652	C	T	0.3141	0.06101	0.9556	2.74998e-07	3657
313	Memory B cell %B cell	rs633090	8	12933368	T	A	0.115	0.02571	0.3414	7.96196e-06	3657
314	Memory B cell %B cell	rs140191306	9	2570753	T	C	-0.4176	0.09392	0.0179	8.96396e-06	3657
315	Memory B cell %B cell	rs10750504	11	132156175	A	C	-0.1775	0.03942	0.1135	6.93202e-06	3657
316	Memory B cell %B cell	rs61896866	11	111318165	A	G	0.1294	0.0287	0.2428	6.71506e-06	3657
317	Memory B cell %B cell	rs112570989	12	2866164	T	C	-0.4739	0.1022	0.0149	3.63203e-06	3657
318	Memory B cell %B cell	rs9584780	13	98901269	C	T	0.3691	0.07708	0.0257	1.754e-06	3657
319	Memory B cell %B cell	rs76477280	13	50147180	G	A	0.4292	0.08807	0.0206	1.14301e-06	3657
320	Memory B cell %B cell	rs116844769	14	65713895	A	G	0.2839	0.05066	0.0662	2.26199e-08	3657
321	Memory B cell %B cell	rs77762131	14	96205838	C	G	0.2733	0.05819	0.045	2.73401e-06	3657
322	Memory B cell %B cell	rs72914692	18	54422995	A	G	0.4209	0.09317	0.018	6.44896e-06	3657
323	Memory B cell %B cell	rs329966	19	53070617	G	A	0.1104	0.02479	0.5425	8.72509e-06	3657
324	Memory B cell AC	rs16867231	2	181050023	A	G	0.538	0.1157	0.0108	3.44897e-06	3656
325	Memory B cell AC	rs10018308	4	120657899	G	A	0.1198	0.0268	0.3441	8.09003e-06	3656
326	Memory B cell AC	rs74565175	7	81370578	A	G	0.1371	0.03052	0.2009	7.27394e-06	3656
327	Memory B cell AC	rs77643931	9	129171041	G	T	0.1235	0.02777	0.2798	8.97408e-06	3656
328	Memory B cell AC	rs12763172	10	85447519	C	T	0.1259	0.02783	0.7213	6.26801e-06	3656
329	Memory B cell AC	rs2879633	10	53757050	A	G	-0.1301	0.02775	0.2884	2.84302e-06	3656
330	Memory B cell AC	rs36072728	11	29448646	T	C	0.305	0.06718	0.0356	5.80805e-06	3656
331	Memory B cell AC	rs12874404	13	108993494	G	A	0.173	0.02661	0.3256	9.13903e-11	3656
332	Memory B cell AC	rs61997631	14	104600920	G	C	-0.2972	0.06141	0.0432	1.357e-06	3656
333	Memory B cell AC	rs77762131	14	96205838	C	G	0.2713	0.05795	0.045	2.94503e-06	3656
334	Memory B cell AC	rs11653761	17	2716535	T	G	-0.1161	0.02478	0.592	2.93799e-06	3656
335	Memory B cell AC	rs144295598	22	45164171	A	G	0.6102	0.1207	0.0103	4.46303e-07	3656
336	Memory B cell AC	rs9614226	22	44688150	G	T	-0.4235	0.08713	0.9792	1.22101e-06	3656
337	Naive-mature B cell %B cell	rs4658141	1	89814066	C	T	0.1371	0.0259	0.3805	1.28499e-07	3657
338	Naive-mature B cell %B cell	rs7412746	1	150860471	T	C	0.1312	0.02547	0.5153	2.74802e-07	3657
339	Naive-mature B cell %B cell	rs75766272	1	8009985	T	C	0.463	0.0866	0.0201	9.55103e-08	3657
340	Naive-mature B cell %B cell	rs72844588	2	138420154	A	G	-0.2131	0.04321	0.0913	8.50492e-07	3657
341	Naive-mature B cell %B cell	rs13421263	2	169182294	T	C	0.2616	0.05638	0.0528	3.61801e-06	3657
342	Naive-mature B cell %B cell	rs72635970	2	73868977	G	T	-0.3399	0.06121	0.0444	3.01301e-08	3657
343	Naive-mature B cell %B cell	rs55710170	3	16416145	A	G	0.1678	0.03789	0.1181	9.81002e-06	3657
344	Naive-mature B cell %B cell	rs35698683	4	11590243	G	A	0.2687	0.05935	0.0447	6.16595e-06	3657
345	Naive-mature B cell %B cell	rs77312528	4	36385921	G	T	0.6035	0.1258	0.0107	1.68101e-06	3657
346	Naive-mature B cell %B cell	rs690488	5	40183220	A	C	-0.1667	0.03608	0.8588	3.98502e-06	3657
347	Naive-mature B cell %B cell	rs895377	5	58050530	A	G	0.1314	0.02603	0.3683	4.65297e-07	3657
348	Naive-mature B cell %B cell	rs62398379	6	37585447	C	T	-0.1251	0.02593	0.4032	1.46201e-06	3657
349	Naive-mature B cell %B cell	rs9492229	6	129409652	C	T	-0.3012	0.06111	0.9556	8.684e-07	3657
350	Naive-mature B cell %B cell	rs9270578	6	32561093	A	G	0.1477	0.03279	0.5261	6.89001e-06	3657
351	Naive-mature B cell %B cell	rs633090	8	12933368	T	A	-0.1163	0.02575	0.3414	6.45996e-06	3657
352	Naive-mature B cell %B cell	rs61896866	11	111318165	A	G	-0.1306	0.02874	0.2428	5.65601e-06	3657
353	Naive-mature B cell %B cell	rs2334904	11	132133144	A	G	0.1801	0.03937	0.114	4.91405e-06	3657
354	Naive-mature B cell %B cell	rs112570989	12	2866164	T	C	0.4852	0.1023	0.0149	2.19099e-06	3657
355	Naive-mature B cell %B cell	rs76477280	13	50147180	G	A	-0.4222	0.08821	0.0206	1.76498e-06	3657
356	Naive-mature B cell %B cell	rs9584780	13	98901269	C	T	-0.388	0.07717	0.0257	5.199e-07	3657
357	Naive-mature B cell %B cell	rs2476213	13	102612226	T	C	0.1119	0.02521	0.5659	9.30294e-06	3657
358	Naive-mature B cell %B cell	rs77762131	14	96205838	C	G	-0.2722	0.05828	0.045	3.10099e-06	3657
359	Naive-mature B cell %B cell	rs116844769	14	65713895	A	G	-0.2677	0.05076	0.0662	1.41599e-07	3657
360	Naive-mature B cell %B cell	rs72914692	18	54422995	A	G	-0.4239	0.0933	0.018	5.72203e-06	3657
361	Naive-mature B cell AC	rs139077655	2	132741527	T	C	-0.1159	0.02519	0.382	4.36697e-06	3656
362	Naive-mature B cell AC	rs76981518	4	152777207	T	C	-0.2134	0.04708	0.0744	6.00897e-06	3656
363	Naive-mature B cell AC	rs10042327	5	58278611	A	G	0.233	0.05192	0.0613	7.40491e-06	3656
364	Naive-mature B cell AC	rs17056318	5	158285953	C	T	-0.2366	0.0457	0.081	2.36499e-07	3656
365	Naive-mature B cell AC	rs9354413	6	67039330	C	T	0.1232	0.02743	0.2964	7.29794e-06	3656
366	Naive-mature B cell AC	rs35607968	7	67653879	T	C	0.1584	0.03419	0.1536	3.71304e-06	3656
367	Naive-mature B cell AC	rs2390504	7	21321670	A	G	-0.2668	0.05743	0.0486	3.51002e-06	3656
368	Naive-mature B cell AC	rs143397127	7	12847391	C	T	-0.4624	0.09926	0.0157	3.298e-06	3656
369	Naive-mature B cell AC	rs2395904	8	130617819	G	T	-0.1445	0.02761	0.2657	1.74e-07	3656
370	Naive-mature B cell AC	rs283340	8	70193536	C	T	0.1251	0.02477	0.5621	4.59505e-07	3656
371	Naive-mature B cell AC	rs117344365	10	33779474	A	G	-0.4129	0.09241	0.0178	8.12905e-06	3656
372	Naive-mature B cell AC	rs12799241	11	119980729	A	G	0.138	0.02805	0.2619	9.06797e-07	3656
373	Naive-mature B cell AC	rs2286599	12	6499533	A	G	0.1183	0.0266	0.32	8.96004e-06	3656
374	Naive-mature B cell AC	rs58114937	12	67638132	G	A	0.1702	0.0363	0.1302	2.84499e-06	3656
375	Naive-mature B cell AC	rs9564767	13	71534535	G	A	-0.1163	0.02507	0.6075	3.62602e-06	3656
376	Naive-mature B cell AC	rs3811215	14	22954777	T	G	-0.1229	0.02697	0.3032	5.33495e-06	3656
377	Naive-mature B cell AC	rs76263497	15	60878804	A	G	-0.1886	0.04138	0.0989	5.33703e-06	3656
378	Naive-mature B cell AC	rs77983244	17	7316027	A	G	-0.3088	0.06711	0.0325	4.341e-06	3656
379	Naive-mature B cell AC	rs12939566	17	38038390	T	A	-0.1605	0.02868	0.4148	2.34698e-08	3656
380	Naive-mature B cell AC	rs62115322	19	53848484	G	C	0.1382	0.02968	0.2083	3.31002e-06	3656
381	Naive-mature B cell AC	rs34764986	20	59926554	C	T	-0.2347	0.04805	0.0699	1.08201e-06	3656
382	IgD- CD38br %B cell	rs2792563	1	213100225	A	G	-0.1407	0.02479	0.567	1.494e-08	3657
383	IgD- CD38br %B cell	rs1250061	2	216542855	A	T	-0.1078	0.02407	0.5554	7.79399e-06	3657
384	IgD- CD38br %B cell	rs12636371	3	125894785	A	G	0.1185	0.02414	0.4619	9.60993e-07	3657
385	IgD- CD38br %B cell	rs12493961	3	11244825	G	A	0.3884	0.08136	0.0219	1.883e-06	3657
386	IgD- CD38br %B cell	rs13075403	3	28830276	G	A	0.1247	0.02799	0.7616	8.55894e-06	3657
387	IgD- CD38br %B cell	rs11938966	4	55386841	A	C	0.3165	0.06988	0.0294	6.1e-06	3657
388	IgD- CD38br %B cell	rs76912165	5	92965344	G	A	0.4094	0.08778	0.0209	3.21699e-06	3657
389	IgD- CD38br %B cell	rs139843122	6	107939307	T	A	-0.5032	0.1082	0.0123	3.39899e-06	3657
390	IgD- CD38br %B cell	rs148377259	7	106306631	C	T	-0.3437	0.06603	0.034	2.037e-07	3657
391	IgD- CD38br %B cell	rs13235778	7	57550983	A	G	-0.1235	0.02712	0.2801	5.46298e-06	3657
392	IgD- CD38br %B cell	rs10270812	7	68026886	C	T	-0.118	0.0244	0.5103	1.38599e-06	3657
393	IgD- CD38br %B cell	rs188550599	8	15730211	G	A	0.44	0.098	0.0142	7.33297e-06	3657
394	IgD- CD38br %B cell	rs138542577	8	16074805	C	G	0.3227	0.06331	0.0376	3.63898e-07	3657
395	IgD- CD38br %B cell	rs113087021	11	97765784	A	T	0.2024	0.04541	0.0766	8.53002e-06	3657
396	IgD- CD38br %B cell	rs478251	11	127827727	C	A	0.1745	0.03499	0.1333	6.44496e-07	3657
397	IgD- CD38br %B cell	rs238926	11	113975210	A	G	-0.1152	0.02506	0.369	4.39805e-06	3657
398	IgD- CD38br %B cell	rs7185719	16	59859266	G	C	-0.1257	0.02735	0.732	4.43803e-06	3657
399	IgD- CD38br %B cell	rs11705673	22	45016637	G	C	0.1701	0.0368	0.12	3.95103e-06	3657
400	IgD+ CD24+ %B cell	rs75766272	1	8009985	T	C	-0.4552	0.08737	0.0201	1.99402e-07	3657
401	IgD+ CD24+ %B cell	rs11584183	1	230130712	C	T	-0.1336	0.03015	0.2311	9.70197e-06	3657
402	IgD+ CD24+ %B cell	rs45608038	2	73679013	G	A	0.2797	0.063	0.0421	9.25295e-06	3657
403	IgD+ CD24+ %B cell	rs6781675	3	4408435	C	G	0.3685	0.08216	0.0235	7.49307e-06	3657
404	IgD+ CD24+ %B cell	rs11134931	5	175234476	A	G	-0.1214	0.02723	0.6924	8.45999e-06	3657
405	IgD+ CD24+ %B cell	rs34418535	6	32553200	G	A	0.4368	0.09069	0.064	1.52398e-06	3657
406	IgD+ CD24+ %B cell	rs45575344	6	133003242	C	T	-0.1674	0.0367	0.1333	5.27898e-06	3657
407	IgD+ CD24+ %B cell	rs147867176	6	169106376	T	A	-0.2834	0.06299	0.0418	7.04693e-06	3657
408	IgD+ CD24+ %B cell	rs9369326	6	42013868	C	T	-0.1237	0.02675	0.3121	3.92103e-06	3657
409	IgD+ CD24+ %B cell	rs7457479	7	66493985	C	T	-0.1289	0.02875	0.2762	7.625e-06	3657
410	IgD+ CD24+ %B cell	rs62562996	9	21576571	A	G	-0.4312	0.09145	0.0172	2.51102e-06	3657
411	IgD+ CD24+ %B cell	rs112570989	12	2866164	T	C	-0.4808	0.1031	0.0149	3.23601e-06	3657
412	IgD+ CD24+ %B cell	rs12874404	13	108993494	G	A	0.1313	0.027	0.3257	1.20301e-06	3657
413	IgD+ CD24+ %B cell	rs7988851	13	51367583	T	C	-0.1353	0.02683	0.3266	4.79204e-07	3657
414	IgD+ CD24+ %B cell	rs76477280	13	50147180	G	A	0.4747	0.08918	0.0206	1.07999e-07	3657
415	IgD+ CD24+ %B cell	rs145371905	13	70325772	T	G	0.4126	0.09065	0.0194	5.50402e-06	3657
416	IgD+ CD24+ %B cell	rs77762131	14	96205838	C	G	0.2816	0.05855	0.045	1.567e-06	3657
417	IgD+ CD24+ %B cell	rs78269238	14	65673804	T	C	0.2453	0.05457	0.0582	7.14595e-06	3657
418	IgD+ CD24+ %B cell	rs35130455	14	93256694	A	T	-0.1204	0.02707	0.704	9.00306e-06	3657
419	IgD+ CD24+ %B cell	rs17256322	16	4127619	A	T	0.1207	0.02634	0.3234	4.73097e-06	3657
420	IgD+ CD24+ %B cell	rs144479315	18	23575118	T	A	0.2862	0.06339	0.0418	6.54395e-06	3657
421	IgD+ CD24+ AC	rs7586359	2	237195419	G	T	-0.1868	0.03837	0.8907	1.16899e-06	3656
422	IgD+ CD24+ AC	rs10513789	3	182760073	G	T	0.1323	0.0295	0.2261	7.519e-06	3656
423	IgD+ CD24+ AC	rs13132141	4	156739300	A	G	-0.1191	0.02557	0.6385	3.304e-06	3656
424	IgD+ CD24+ AC	rs147556975	5	148456360	T	C	-0.3012	0.06251	0.039	1.508e-06	3656
425	IgD+ CD24+ AC	rs4702913	5	4700587	C	A	0.197	0.04215	0.9123	3.07999e-06	3656
426	IgD+ CD24+ AC	rs10942726	5	74257985	G	A	0.1176	0.02628	0.3155	7.85507e-06	3656
427	IgD+ CD24+ AC	rs144607178	7	63248560	T	C	0.2175	0.0491	0.0636	9.7089e-06	3656
428	IgD+ CD24+ AC	rs10749417	10	85446387	T	A	-0.1304	0.02887	0.2247	6.46606e-06	3656
429	IgD+ CD24+ AC	rs11047113	12	23968609	C	A	-0.1831	0.04029	0.1027	5.67296e-06	3656
430	IgD+ CD24+ AC	rs183466766	13	108710731	A	G	0.3121	0.06005	0.0402	2.14299e-07	3656
431	IgD+ CD24+ AC	rs139981802	13	108488351	C	T	0.3005	0.05978	0.0418	5.22998e-07	3656
432	IgD+ CD24+ AC	rs145371905	13	70325772	T	G	0.4292	0.08767	0.0194	1.02101e-06	3656
433	IgD+ CD24+ AC	rs9314892	13	114873368	G	A	-0.1608	0.03478	0.8553	3.926e-06	3656
434	IgD+ CD24+ AC	rs12874404	13	108993494	G	A	0.1963	0.02601	0.3256	5.61824e-14	3656
435	IgD+ CD24+ AC	rs73192651	13	50212885	T	C	0.4428	0.08724	0.02	4.05005e-07	3656
436	IgD+ CD24+ AC	rs8014978	14	94936964	C	T	-0.1136	0.02446	0.5737	3.565e-06	3656
437	IgD+ CD24+ AC	rs77762131	14	96205838	C	G	0.291	0.05685	0.045	3.22404e-07	3656
438	IgD+ CD24+ AC	rs12595433	15	63290645	A	G	-0.1118	0.02462	0.4579	5.79696e-06	3656
439	IgD+ CD24+ AC	rs880312	16	8963501	A	G	-0.1821	0.03971	0.1034	4.67897e-06	3656
440	IgD+ CD24+ AC	rs11653761	17	2716535	T	G	-0.125	0.02429	0.592	2.83302e-07	3656
441	IgD+ CD24+ AC	rs7254039	19	14993354	A	G	-0.2566	0.05765	0.0435	8.81089e-06	3656
442	IgD+ CD24+ AC	rs9614226	22	44688150	G	T	-0.4122	0.08546	0.9792	1.46501e-06	3656
443	IgD- CD24- %B cell	rs11887461	2	128660247	G	A	0.1136	0.0249	0.4754	5.25303e-06	3657
444	IgD- CD24- %B cell	rs17044633	4	113331648	G	A	0.3561	0.07517	0.0286	2.256e-06	3657
445	IgD- CD24- %B cell	rs9398107	6	107155687	G	A	0.2678	0.0552	0.0555	1.274e-06	3657
446	IgD- CD24- %B cell	rs73045003	7	2651996	T	C	-0.1605	0.03611	0.1396	9.03608e-06	3657
447	IgD- CD24- %B cell	rs76377003	8	112881828	G	A	-0.3971	0.08574	0.0219	3.76296e-06	3657
448	IgD- CD24- %B cell	rs112898282	10	28462184	C	T	0.4712	0.1007	0.0152	2.97201e-06	3657
449	IgD- CD24- %B cell	rs7966251	12	103731395	A	G	0.1908	0.03619	0.1349	1.43199e-07	3657
450	IgD- CD24- %B cell	rs142305616	14	103946237	C	A	0.466	0.1047	0.0148	8.83792e-06	3657
451	IgD- CD24- %B cell	rs7198605	16	6107421	T	C	0.146	0.03204	0.182	5.38295e-06	3657
452	IgD- CD24- %B cell	rs35192093	18	29387367	T	C	0.1597	0.03505	0.1593	5.36402e-06	3657
453	IgD- CD24- %B cell	rs8109503	19	19073798	A	T	-0.2029	0.04406	0.0919	4.27297e-06	3657
454	IgD- CD24- %B cell	rs6073000	20	41777449	C	T	-0.3098	0.06272	0.959	8.163e-07	3657
455	IgD- CD24- %B cell	rs115218594	22	27642688	A	G	-0.2776	0.06207	0.0421	7.95591e-06	3657
456	IgD- CD24- AC	rs72953104	1	41379583	G	C	0.2344	0.05087	0.0643	4.19701e-06	3656
457	IgD- CD24- AC	rs114114265	2	79806712	A	G	0.2343	0.05149	0.0647	5.50896e-06	3656
458	IgD- CD24- AC	rs7615875	3	29345411	C	T	0.1425	0.03201	0.1956	8.8481e-06	3656
459	IgD- CD24- AC	rs76499400	3	191888629	T	G	0.2069	0.04589	0.0792	6.76893e-06	3656
460	IgD- CD24- AC	rs4697616	4	25767183	A	G	0.1246	0.02682	0.6779	3.53403e-06	3656
461	IgD- CD24- AC	rs17044633	4	113331648	G	A	0.3458	0.07605	0.0286	5.62406e-06	3656
462	IgD- CD24- AC	rs76225955	4	31594004	C	T	-0.1924	0.0432	0.0909	8.65506e-06	3656
463	IgD- CD24- AC	rs112898282	10	28462184	C	T	0.4601	0.1017	0.0152	6.27798e-06	3656
464	IgD- CD24- AC	rs75453701	13	55229646	G	A	0.2658	0.05994	0.0464	9.47305e-06	3656
465	IgD- CD24- AC	rs7982713	13	71376322	G	A	-0.1482	0.03033	0.2157	1.068e-06	3656
466	IgD- CD24- AC	rs191543445	14	31505138	G	A	0.3337	0.07236	0.031	4.14295e-06	3656
467	IgD- CD24- AC	rs496760	15	54695686	A	G	0.1331	0.02656	0.6422	5.69102e-07	3656
468	IgD- CD24- AC	rs421516	17	63135589	A	C	-0.2921	0.06361	0.9583	4.54496e-06	3656
469	IgD- CD24- AC	rs72977632	19	1930174	A	T	-0.2323	0.05115	0.0643	5.75294e-06	3656
470	IgD- CD24- AC	rs451367	19	16412842	C	T	-0.146	0.0296	0.7674	8.51805e-07	3656
471	IgD+ CD24- %B cell	rs11184230	1	105159724	T	C	-0.1946	0.03983	0.1095	1.083e-06	3657
472	IgD+ CD24- %B cell	rs7412746	1	150860471	T	C	0.1263	0.02588	0.5153	1.11199e-06	3657
473	IgD+ CD24- %B cell	rs75766272	1	8009985	T	C	0.483	0.08768	0.0201	3.86002e-08	3657
474	IgD+ CD24- %B cell	rs45608038	2	73679013	G	A	-0.2927	0.06326	0.0421	3.85496e-06	3657
475	IgD+ CD24- %B cell	rs56335940	3	106579815	A	G	-0.1728	0.03773	0.1326	4.83905e-06	3657
476	IgD+ CD24- %B cell	rs1972883	4	47951945	A	G	-0.1408	0.03125	0.7849	6.88906e-06	3657
477	IgD+ CD24- %B cell	rs35698683	4	11590243	G	A	0.2735	0.06003	0.0447	5.36402e-06	3657
478	IgD+ CD24- %B cell	rs6910508	6	166531345	A	G	0.1159	0.0255	0.4199	5.71202e-06	3657
479	IgD+ CD24- %B cell	rs2450220	8	119323401	T	C	-0.1439	0.03231	0.816	8.69201e-06	3657
480	IgD+ CD24- %B cell	rs117190494	8	75563339	A	G	0.3827	0.08352	0.022	4.75499e-06	3657
481	IgD+ CD24- %B cell	rs7870388	9	8660693	G	C	-0.142	0.03034	0.7737	2.97303e-06	3657
482	IgD+ CD24- %B cell	rs140191306	9	2570753	T	C	0.4404	0.09513	0.0179	3.804e-06	3657
483	IgD+ CD24- %B cell	rs116844769	14	65713895	A	G	-0.2773	0.0514	0.0662	7.29693e-08	3657
484	IgD+ CD24- %B cell	rs73426855	17	77637123	C	T	-0.1632	0.03539	0.1471	4.13904e-06	3657
485	IgD+ CD24- %B cell	rs78958229	21	39363957	T	C	0.2723	0.06041	0.044	6.74295e-06	3657
486	IgD+ CD24- %B cell	rs58706313	22	44492562	T	C	-0.3021	0.06737	0.0343	7.53095e-06	3657
487	IgD+ CD24- AC	rs71615254	4	178658413	C	A	-0.2989	0.06147	0.0406	1.21099e-06	3656
488	IgD+ CD24- AC	rs17056318	5	158285953	C	T	-0.2103	0.04553	0.081	3.98602e-06	3656
489	IgD+ CD24- AC	rs9354413	6	67039330	C	T	0.138	0.02729	0.2964	4.42099e-07	3656
490	IgD+ CD24- AC	rs143397127	7	12847391	C	T	-0.4464	0.09885	0.0157	6.50999e-06	3656
491	IgD+ CD24- AC	rs190448231	7	87868543	G	T	0.3363	0.07548	0.028	8.64908e-06	3656
492	IgD+ CD24- AC	rs34910780	7	77469688	T	A	-0.2677	0.05716	0.048	2.94198e-06	3656
493	IgD+ CD24- AC	rs2395904	8	130617819	G	T	-0.1335	0.0275	0.2657	1.26e-06	3656
494	IgD+ CD24- AC	rs150663332	8	2044843	T	C	-0.2005	0.04387	0.084	5.02597e-06	3656
495	IgD+ CD24- AC	rs117190494	8	75563339	A	G	0.4148	0.08139	0.022	3.642e-07	3656
496	IgD+ CD24- AC	rs701839	10	102955294	G	A	0.1269	0.02791	0.7124	5.63106e-06	3656
497	IgD+ CD24- AC	rs12799241	11	119980729	A	G	0.132	0.02794	0.2619	2.391e-06	3656
498	IgD+ CD24- AC	rs34771848	12	14302579	T	C	-0.3693	0.08033	0.023	4.43598e-06	3656
499	IgD+ CD24- AC	rs76578043	13	105214810	A	G	0.3166	0.0697	0.0298	5.73905e-06	3656
500	IgD+ CD24- AC	rs75474045	13	72428296	A	G	0.4915	0.1086	0.0126	6.24899e-06	3656
501	IgD+ CD24- AC	rs3811215	14	22954777	T	G	-0.1264	0.02685	0.3032	2.59801e-06	3656
502	IgD+ CD24- AC	rs73426855	17	77637123	C	T	-0.1616	0.03458	0.1469	3.09699e-06	3656
503	IgD+ CD24- AC	rs77983244	17	7316027	A	G	-0.3049	0.06682	0.0325	5.22902e-06	3656
504	IgD+ CD24- AC	rs12939566	17	38038390	T	A	-0.1593	0.02856	0.4148	2.61403e-08	3656
505	IgD+ CD24- AC	rs34764986	20	59926554	C	T	-0.2158	0.04786	0.0699	6.69607e-06	3656
506	CD24+ CD27+ %B cell	rs7412746	1	150860471	T	C	-0.1301	0.02547	0.5153	3.41099e-07	3657
507	CD24+ CD27+ %B cell	rs72758947	1	207087053	G	A	-0.2365	0.05101	0.0641	3.67401e-06	3657
508	CD24+ CD27+ %B cell	rs4658141	1	89814066	C	T	-0.1269	0.02592	0.3805	1.009e-06	3657
509	CD24+ CD27+ %B cell	rs75766272	1	8009985	T	C	-0.4865	0.08656	0.0201	2.04899e-08	3657
510	CD24+ CD27+ %B cell	rs72944931	2	178116262	G	A	0.4657	0.1052	0.0138	9.91791e-06	3657
511	CD24+ CD27+ %B cell	rs45608038	2	73679013	G	A	0.3527	0.0624	0.0421	1.71002e-08	3657
512	CD24+ CD27+ %B cell	rs72844588	2	138420154	A	G	0.2066	0.04322	0.0913	1.826e-06	3657
513	CD24+ CD27+ %B cell	rs145442262	3	186702869	A	G	-0.2083	0.04276	0.0906	1.15001e-06	3657
514	CD24+ CD27+ %B cell	rs55710170	3	16416145	A	G	-0.1708	0.03788	0.1181	6.70595e-06	3657
515	CD24+ CD27+ %B cell	rs35698683	4	11590243	G	A	-0.293	0.05931	0.0447	8.17504e-07	3657
516	CD24+ CD27+ %B cell	rs2119002	5	124530767	C	T	0.1708	0.03801	0.1228	7.18704e-06	3657
517	CD24+ CD27+ %B cell	rs9492229	6	129409652	C	T	0.2715	0.06115	0.9556	9.27705e-06	3657
518	CD24+ CD27+ %B cell	rs62459310	7	56242182	C	G	0.3676	0.08119	0.022	6.15205e-06	3657
519	CD24+ CD27+ %B cell	rs10505439	8	124662104	T	C	-0.1852	0.04175	0.0941	9.38102e-06	3657
520	CD24+ CD27+ %B cell	rs10743163	11	11033950	A	G	-0.1205	0.02541	0.4035	2.20699e-06	3657
521	CD24+ CD27+ %B cell	rs265612	12	130112732	T	C	0.1143	0.02575	0.3411	9.29608e-06	3657
522	CD24+ CD27+ %B cell	rs76477280	13	50147180	G	A	0.4892	0.08811	0.0206	3.02803e-08	3657
523	CD24+ CD27+ %B cell	rs117004076	14	97702226	G	A	0.4553	0.1022	0.0146	8.56091e-06	3657
524	CD24+ CD27+ %B cell	rs77762131	14	96205838	C	G	0.2675	0.05828	0.045	4.59896e-06	3657
525	CD24+ CD27+ %B cell	rs116844769	14	65713895	A	G	0.2482	0.05078	0.0662	1.064e-06	3657
526	CD24+ CD27+ %B cell	rs7221794	17	76979729	A	G	-0.1563	0.03395	0.1574	4.29903e-06	3657
527	CD24+ CD27+ AC	rs75766272	1	8009985	T	C	-0.4055	0.08609	0.0201	2.56998e-06	3656
528	CD24+ CD27+ AC	rs16867231	2	181050023	A	G	0.5129	0.1154	0.0108	8.98008e-06	3656
529	CD24+ CD27+ AC	rs79207264	3	96406408	A	G	0.1752	0.0393	0.1184	8.46603e-06	3656
530	CD24+ CD27+ AC	rs7640784	3	176029498	A	C	-0.1111	0.02476	0.4714	7.47894e-06	3656
531	CD24+ CD27+ AC	rs149085540	4	110550623	T	C	-0.4318	0.09574	0.0167	6.66807e-06	3656
532	CD24+ CD27+ AC	rs10942726	5	74257985	G	A	0.1188	0.02672	0.3155	8.92504e-06	3656
533	CD24+ CD27+ AC	rs35057381	5	26412301	C	T	0.1344	0.02969	0.2211	6.17703e-06	3656
534	CD24+ CD27+ AC	rs56033406	6	41084740	T	C	0.312	0.06692	0.0349	3.22901e-06	3656
535	CD24+ CD27+ AC	rs4076316	6	167859623	A	T	-0.1404	0.02729	0.3005	2.83798e-07	3656
536	CD24+ CD27+ AC	rs118092259	8	89432719	G	T	-0.2901	0.06345	0.0414	4.97898e-06	3656
537	CD24+ CD27+ AC	rs10759006	9	8855603	C	T	0.1133	0.02556	0.6198	9.50692e-06	3656
538	CD24+ CD27+ AC	rs10762541	10	53790461	T	C	0.1488	0.02978	0.772	6.08695e-07	3656
539	CD24+ CD27+ AC	rs138329462	12	11634360	A	G	-0.4374	0.09365	0.0174	3.10799e-06	3656
540	CD24+ CD27+ AC	rs12874404	13	108993494	G	A	0.1691	0.02653	0.3256	2.04202e-10	3656
541	CD24+ CD27+ AC	rs73192651	13	50212885	T	C	0.4411	0.08893	0.02	7.38193e-07	3656
542	CD24+ CD27+ AC	rs76552872	13	70167316	T	G	0.283	0.06219	0.042	5.54102e-06	3656
543	CD24+ CD27+ AC	rs77762131	14	96205838	C	G	0.2815	0.05774	0.045	1.12699e-06	3656
544	CD24+ CD27+ AC	rs11653761	17	2716535	T	G	-0.118	0.0247	0.592	1.84001e-06	3656
545	CD24+ CD27+ AC	rs11649808	17	62258665	A	G	0.1546	0.03472	0.8487	8.74802e-06	3656
546	CD24+ CD27+ AC	rs7254039	19	14993354	A	G	-0.2606	0.0585	0.0435	8.63794e-06	3656
547	CD24+ CD27+ AC	rs728776	22	45400116	G	A	-0.1712	0.03808	0.121	7.09006e-06	3656
548	CD24+ CD27+ AC	rs144295598	22	45164171	A	G	0.5664	0.1203	0.0103	2.59902e-06	3656
549	CD20- %B cell	rs112180455	2	221466858	T	C	0.3316	0.07326	0.0299	6.19598e-06	3658
550	CD20- %B cell	rs58352426	3	154090291	A	G	0.1401	0.02947	0.2246	2.07998e-06	3658
551	CD20- %B cell	rs75951284	3	187638796	T	C	0.3083	0.06752	0.0316	5.11105e-06	3658
552	CD20- %B cell	rs74786971	4	90909176	C	G	0.2235	0.04952	0.0645	6.60602e-06	3658
553	CD20- %B cell	rs316122	5	93014071	C	G	0.2993	0.06479	0.0372	3.971e-06	3658
554	CD20- %B cell	rs9270911	6	32572202	T	C	0.1364	0.02871	0.6083	2.10499e-06	3658
555	CD20- %B cell	rs9477367	6	17249496	C	T	-0.1917	0.04273	0.9097	7.45899e-06	3658
556	CD20- %B cell	rs111761453	7	137173666	T	G	0.2453	0.05506	0.0524	8.59904e-06	3658
557	CD20- %B cell	rs75368642	7	150969808	T	C	0.2118	0.04687	0.073	6.41904e-06	3658
558	CD20- %B cell	rs7875273	9	9023522	C	T	0.1137	0.02506	0.3779	5.83002e-06	3658
559	CD20- %B cell	rs118084343	11	17687837	G	A	-0.2663	0.0544	0.0547	1.02901e-06	3658
560	CD20- %B cell	rs3885787	12	92375948	C	A	0.2407	0.05303	0.9422	5.84494e-06	3658
561	CD20- %B cell	rs4244568	15	39319915	G	T	-0.1233	0.02622	0.3414	2.67399e-06	3658
562	CD20- %B cell	rs4889373	16	81747602	G	A	-0.1372	0.03051	0.7989	7.06399e-06	3658
563	CD20- %B cell	rs2107459	16	74140113	A	C	0.2021	0.04383	0.0853	4.17503e-06	3658
564	CD20- %B cell	rs7265879	20	6103341	G	C	-0.2182	0.04616	0.0778	2.35798e-06	3658
565	CD20- %B cell	rs57840701	20	46686437	C	A	0.4562	0.1004	0.015	5.65002e-06	3658
566	IgD- CD38br AC	rs2792563	1	213100225	A	G	-0.108	0.02437	0.5671	9.59909e-06	3656
567	IgD- CD38br AC	rs75544731	2	237796404	C	A	0.4192	0.09428	0.0155	8.99498e-06	3656
568	IgD- CD38br AC	rs66491584	3	20980398	A	G	-0.1466	0.02957	0.1991	7.43293e-07	3656
569	IgD- CD38br AC	rs141490841	3	149265655	A	G	0.3828	0.08506	0.02	6.98506e-06	3656
570	IgD- CD38br AC	rs62353585	4	168102710	C	T	0.3438	0.07709	0.0227	8.48301e-06	3656
571	IgD- CD38br AC	rs78678130	7	105792831	A	G	-0.1707	0.03819	0.1076	8.03193e-06	3656
572	IgD- CD38br AC	rs10815908	9	8537763	T	G	0.2526	0.0538	0.0511	2.75797e-06	3656
573	IgD- CD38br AC	rs11605946	11	19547027	A	G	0.1457	0.03191	0.1637	5.15905e-06	3656
574	IgD- CD38br AC	rs79801395	11	97756814	C	G	0.1973	0.04374	0.0799	6.68606e-06	3656
575	IgD- CD38br AC	rs478251	11	127827727	C	A	0.1689	0.03431	0.1332	8.85503e-07	3656
576	IgD- CD38br AC	rs11609248	12	14317207	G	A	-0.1355	0.03014	0.1916	7.11295e-06	3656
577	IgD- CD38br AC	rs17037450	12	106098314	A	G	-0.3311	0.07236	0.0264	4.90501e-06	3656
578	IgD- CD38br AC	rs2075365	12	31092966	A	G	-0.1142	0.02477	0.6518	4.14801e-06	3656
579	IgD- CD38br AC	rs74011406	15	47631034	A	G	0.1928	0.04113	0.093	2.869e-06	3656
580	IgD- CD38br AC	rs72834736	16	81821361	C	G	0.3465	0.07762	0.0248	8.30501e-06	3656
581	CD20- AC	rs6712095	2	205623497	T	G	0.3592	0.07943	0.0246	6.32499e-06	3657
582	CD20- AC	rs57641238	2	75536553	C	G	-0.1546	0.02937	0.2252	1.47999e-07	3657
583	CD20- AC	rs34625183	3	146097919	T	C	-0.1694	0.03789	0.1154	8.03397e-06	3657
584	CD20- AC	rs74786971	4	90909176	C	G	0.2348	0.04935	0.0645	2.031e-06	3657
585	CD20- AC	rs116699251	5	142419461	A	G	-0.2732	0.05861	0.0446	3.24399e-06	3657
586	CD20- AC	rs9273241	6	32614025	T	C	0.177	0.03455	0.5975	3.17001e-07	3657
587	CD20- AC	rs117905487	6	134890714	G	T	-0.3959	0.08757	0.0209	6.35697e-06	3657
588	CD20- AC	rs2102662	7	56828069	A	G	0.1274	0.02877	0.7447	9.77507e-06	3657
589	CD20- AC	rs111761453	7	137173666	T	G	0.249	0.05482	0.0524	5.77006e-06	3657
590	CD20- AC	rs38182	7	15900650	T	C	-0.1541	0.03305	0.1693	3.21203e-06	3657
591	CD20- AC	rs6586822	8	19139514	C	T	-0.1182	0.02568	0.6508	4.34901e-06	3657
592	CD20- AC	rs6482467	10	25320223	G	A	-0.1128	0.02546	0.3646	9.72098e-06	3657
593	CD20- AC	rs16936840	11	19531128	T	C	0.1881	0.04049	0.102	3.49897e-06	3657
594	CD20- AC	rs2212443	11	88131197	G	T	-0.1412	0.03117	0.8048	6.07799e-06	3657
595	CD20- AC	rs12146943	13	21076875	A	G	-0.1127	0.02495	0.3704	6.50594e-06	3657
596	CD20- AC	rs77553819	13	24882401	C	G	-0.1249	0.0269	0.2863	3.51901e-06	3657
597	CD20- AC	rs71431666	14	95266847	C	G	-0.1932	0.04158	0.0946	3.49398e-06	3657
598	CD20- AC	rs252298	16	29232967	A	G	0.1091	0.02419	0.5643	6.60998e-06	3657
599	CD20- AC	rs56736306	16	87840577	G	C	-0.1465	0.03231	0.1719	5.91602e-06	3657
600	CD20- AC	rs2637364	17	32078878	C	T	-0.1164	0.02513	0.6221	3.75301e-06	3657
601	CD20- AC	rs6029245	20	39267990	C	T	0.3071	0.06585	0.0358	3.23102e-06	3657
602	CD20- AC	rs6052993	20	4944838	G	C	-0.1123	0.0246	0.4371	5.17095e-06	3657
603	CD20- AC	rs6008703	22	48837650	C	G	-0.1147	0.02589	0.3131	9.67409e-06	3657
604	CD20- CD38- %B cell	rs75839951	2	34491589	G	T	-0.2476	0.05192	0.0585	1.92801e-06	3659
605	CD20- CD38- %B cell	rs4832496	2	17752538	A	G	0.127	0.02814	0.236	6.54305e-06	3659
606	CD20- CD38- %B cell	rs141595421	3	63492195	G	T	-0.4902	0.11	0.0127	8.62303e-06	3659
607	CD20- CD38- %B cell	rs396692	4	163553861	A	G	0.1157	0.02552	0.6682	5.99998e-06	3659
608	CD20- CD38- %B cell	rs2215848	4	25065221	A	G	0.524	0.1121	0.0118	3.06902e-06	3659
609	CD20- CD38- %B cell	rs62311900	4	74145187	T	C	-0.1398	0.03159	0.1735	9.85598e-06	3659
610	CD20- CD38- %B cell	rs2339996	5	173070505	A	G	-0.1471	0.0287	0.7803	3.11602e-07	3659
611	CD20- CD38- %B cell	rs13176237	5	42353044	G	A	0.2113	0.04756	0.0696	9.12494e-06	3659
612	CD20- CD38- %B cell	rs72492305	6	32509333	T	C	0.2125	0.04192	0.6663	4.18803e-07	3659
613	CD20- CD38- %B cell	rs56284619	6	90013983	T	C	0.1557	0.03428	0.1469	5.72005e-06	3659
614	CD20- CD38- %B cell	rs10988372	9	132193568	C	G	0.1351	0.02998	0.2044	6.77002e-06	3659
615	CD20- CD38- %B cell	rs118073973	9	19948908	A	T	0.2799	0.06148	0.0402	5.45306e-06	3659
616	CD20- CD38- %B cell	rs55767134	10	17048435	C	G	-0.1463	0.03122	0.1838	2.90202e-06	3659
617	CD20- CD38- %B cell	rs34666228	11	123385425	T	G	0.1355	0.02809	0.2346	1.45902e-06	3659
618	CD20- CD38- %B cell	rs118073493	14	31971185	A	G	-0.5544	0.12	0.0101	3.96397e-06	3659
619	CD20- CD38- %B cell	rs17099538	14	33254318	C	T	-0.2409	0.05156	0.0559	3.093e-06	3659
620	CD20- CD38- %B cell	rs2113943	15	60895636	G	A	0.1278	0.02875	0.2288	9.10395e-06	3659
621	CD20- CD38- %B cell	rs35639639	16	5488091	C	T	0.1332	0.0299	0.2062	8.60399e-06	3659
622	CD20- CD38- %B cell	rs16955339	17	52971060	T	G	0.293	0.06221	0.0377	2.56803e-06	3659
623	CD20- CD38- %B cell	rs36071180	20	765164	A	G	0.1488	0.03329	0.1596	8.077e-06	3659
624	CD20- CD38- AC	rs62311900	4	74145187	T	C	-0.1537	0.03175	0.1736	1.33801e-06	3658
625	CD20- CD38- AC	rs2339996	5	173070505	A	G	-0.1438	0.02887	0.7802	6.60496e-07	3658
626	CD20- CD38- AC	rs72492305	6	32509333	T	C	0.2112	0.04169	0.6662	4.25402e-07	3658
627	CD20- CD38- AC	rs6906886	6	85038851	A	T	0.1893	0.04063	0.903	3.29299e-06	3658
628	CD20- CD38- AC	rs11203884	8	17516564	T	C	-0.1548	0.03269	0.1643	2.26898e-06	3658
629	CD20- CD38- AC	rs10988372	9	132193568	C	G	0.139	0.03012	0.2045	4.08602e-06	3658
630	CD20- CD38- AC	rs118073973	9	19948908	A	T	0.2899	0.06184	0.0402	2.87303e-06	3658
631	CD20- CD38- AC	rs75609575	11	97639659	A	G	-0.3072	0.06608	0.0349	3.45096e-06	3658
632	CD20- CD38- AC	rs308820	11	88142031	C	T	-0.1305	0.02844	0.7571	4.63095e-06	3658
633	CD20- CD38- AC	rs61906277	11	123384801	G	A	0.1435	0.02825	0.2347	3.99098e-07	3658
634	CD20- CD38- AC	rs16955339	17	52971060	T	G	0.3095	0.06249	0.0377	7.67397e-07	3658
635	CD20- CD38- AC	rs77510701	18	34838106	A	C	-0.2548	0.05651	0.0484	6.74e-06	3658
636	CD20- CD38- AC	rs80339814	19	53396009	C	T	-0.2131	0.04766	0.0794	8.02306e-06	3658
637	CD20- CD38- AC	rs36071180	20	765164	A	G	0.1498	0.03344	0.1597	7.69892e-06	3658
638	IgD+ %Lymphocyte	rs115208840	2	206398635	A	G	-0.3748	0.07244	0.029	2.42198e-07	3657
639	IgD+ %Lymphocyte	rs76845048	5	115785493	C	A	-0.3021	0.06594	0.0357	4.76299e-06	3657
640	IgD+ %Lymphocyte	rs4361609	6	31240635	C	G	-0.2101	0.04223	0.1131	6.78297e-07	3657
641	IgD+ %Lymphocyte	rs73078428	7	20106029	A	T	-0.1651	0.03606	0.1318	4.854e-06	3657
642	IgD+ %Lymphocyte	rs111830700	7	121332400	A	G	0.2879	0.06309	0.0377	5.202e-06	3657
643	IgD+ %Lymphocyte	rs34910780	7	77469688	T	A	-0.2739	0.05642	0.0481	1.25101e-06	3657
644	IgD+ %Lymphocyte	rs2395904	8	130617819	G	T	-0.1285	0.02712	0.2657	2.243e-06	3657
645	IgD+ %Lymphocyte	rs1977295	10	7188484	A	G	0.1101	0.02357	0.5273	3.11401e-06	3657
646	IgD+ %Lymphocyte	rs75319860	12	110312229	C	T	0.3546	0.0787	0.0249	6.84101e-06	3657
647	IgD+ %Lymphocyte	rs12874404	13	108993494	G	A	0.1898	0.02599	0.3257	3.43084e-13	3657
648	IgD+ %Lymphocyte	rs2402519	14	95373465	C	G	0.1596	0.03359	0.1523	2.10402e-06	3657
649	IgD+ %Lymphocyte	rs11657531	17	2731370	T	C	-0.1468	0.0236	0.4882	5.52497e-10	3657
650	IgD+ %Lymphocyte	rs12939565	17	38038389	T	A	-0.142	0.02747	0.4267	2.45499e-07	3657
651	IgD+ %Lymphocyte	rs75956343	17	70210257	G	A	-0.2576	0.05786	0.0469	8.75407e-06	3657
652	IgD+ %Lymphocyte	rs55658072	19	14873284	G	A	0.1165	0.02499	0.6218	3.23601e-06	3657
653	IgD+ %Lymphocyte	rs6131010	20	44724305	G	A	-0.1212	0.02568	0.6172	2.47098e-06	3657
654	IgD- CD38br %lymphocyte	rs970081	1	213101844	A	G	-0.1191	0.02482	0.6517	1.64801e-06	3656
655	IgD- CD38br %lymphocyte	rs78196740	1	63802723	C	T	0.192	0.04079	0.0929	2.59998e-06	3656
656	IgD- CD38br %lymphocyte	rs62160934	2	136941539	A	T	0.1297	0.02865	0.2133	6.13098e-06	3656
657	IgD- CD38br %lymphocyte	rs66491584	3	20980398	A	G	-0.1404	0.02948	0.1991	1.97702e-06	3656
658	IgD- CD38br %lymphocyte	rs79812543	3	157649504	A	G	0.3801	0.08244	0.0197	4.16198e-06	3656
659	IgD- CD38br %lymphocyte	rs151009998	3	11712287	A	G	0.2925	0.06183	0.0379	2.32498e-06	3656
660	IgD- CD38br %lymphocyte	rs11938966	4	55386841	A	C	0.3028	0.06821	0.0294	9.29309e-06	3656
661	IgD- CD38br %lymphocyte	rs6554754	5	1297258	C	T	0.1238	0.0273	0.7503	5.91902e-06	3656
662	IgD- CD38br %lymphocyte	rs139101653	6	31274174	T	C	-0.4998	0.1122	0.0129	8.62303e-06	3656
663	IgD- CD38br %lymphocyte	rs75346886	7	127285830	T	G	0.3296	0.06986	0.0294	2.48199e-06	3656
664	IgD- CD38br %lymphocyte	rs148377259	7	106306631	C	T	-0.311	0.06449	0.0341	1.47001e-06	3656
665	IgD- CD38br %lymphocyte	rs12340211	9	8531036	G	C	0.2558	0.05361	0.0518	1.907e-06	3656
666	IgD- CD38br %lymphocyte	rs113087021	11	97765784	A	T	0.1975	0.04432	0.0766	8.62204e-06	3656
667	IgD- CD38br %lymphocyte	rs478251	11	127827727	C	A	0.1561	0.03419	0.1332	5.11399e-06	3656
668	IgD- CD38br %lymphocyte	rs6488283	12	10496783	G	A	-0.1069	0.02367	0.4229	6.50504e-06	3656
669	IgD- CD38br %lymphocyte	rs7294591	12	52932031	T	C	0.1168	0.02391	0.5412	1.086e-06	3656
670	IgD- CD38br %lymphocyte	rs11609248	12	14317207	G	A	-0.1438	0.02996	0.1916	1.64801e-06	3656
671	IgD- CD38br %lymphocyte	rs17037450	12	106098314	A	G	-0.3233	0.07216	0.0264	7.68104e-06	3656
672	IgD- CD38br %lymphocyte	rs72686093	14	22129890	T	C	0.2941	0.06126	0.0382	1.64101e-06	3656
673	IgD- CD38br %lymphocyte	rs2627305	15	74539114	A	G	-0.1167	0.02595	0.2986	7.14908e-06	3656
674	IgD- CD38br %lymphocyte	rs4785074	16	59885737	T	C	-0.1289	0.02471	0.635	1.91898e-07	3656
675	IgD- CD38br %lymphocyte	rs72834736	16	81821361	C	G	0.3562	0.07723	0.0248	4.11604e-06	3656
676	IgD- CD38br %lymphocyte	rs12160394	22	31017717	T	C	0.3941	0.0823	0.0207	1.749e-06	3656
677	IgD- CD38dim %lymphocyte	rs500586	1	41075209	T	C	-0.1164	0.02625	0.7061	9.54707e-06	3656
678	IgD- CD38dim %lymphocyte	rs72691171	1	119873920	T	A	0.556	0.1242	0.0105	7.79902e-06	3656
679	IgD- CD38dim %lymphocyte	rs10922490	1	89286072	C	T	0.516	0.1044	0.0164	8.15793e-07	3656
680	IgD- CD38dim %lymphocyte	rs11687597	2	136926146	G	A	0.1644	0.03007	0.2069	4.86004e-08	3656
681	IgD- CD38dim %lymphocyte	rs7595246	2	238554657	C	T	0.1571	0.03041	0.1893	2.509e-07	3656
682	IgD- CD38dim %lymphocyte	rs71612685	4	100279851	G	A	0.5092	0.1088	0.0126	2.94002e-06	3656
683	IgD- CD38dim %lymphocyte	rs1867929	4	1628280	A	C	0.1691	0.03822	0.1104	9.93002e-06	3656
684	IgD- CD38dim %lymphocyte	rs17405603	5	144608340	T	A	-0.1275	0.02694	0.2842	2.27898e-06	3656
685	IgD- CD38dim %lymphocyte	rs6972846	7	22048853	T	G	-0.1185	0.02475	0.3885	1.736e-06	3656
686	IgD- CD38dim %lymphocyte	rs78027513	7	154618679	T	G	0.2746	0.05995	0.0414	4.77595e-06	3656
687	IgD- CD38dim %lymphocyte	rs7840395	8	144984956	G	A	-0.1408	0.02438	0.5715	8.25296e-09	3656
688	IgD- CD38dim %lymphocyte	rs2137277	8	40734662	G	A	0.1383	0.03071	0.1882	6.89096e-06	3656
689	IgD- CD38dim %lymphocyte	rs72816858	10	22940992	C	G	0.4384	0.09254	0.0172	2.24099e-06	3656
690	IgD- CD38dim %lymphocyte	rs12298227	12	54786414	C	T	-0.2055	0.04122	0.1013	6.51193e-07	3656
691	IgD- CD38dim %lymphocyte	rs593370	12	53022961	T	C	-0.1218	0.02694	0.7001	6.31495e-06	3656
692	IgD- CD38dim %lymphocyte	rs9520836	13	108957063	G	A	0.1281	0.02404	0.5044	1.05201e-07	3656
693	IgD- CD38dim %lymphocyte	rs118086652	15	76646870	G	A	0.38	0.08281	0.0213	4.61095e-06	3656
694	IgD- CD38dim %lymphocyte	rs11653761	17	2716535	T	G	-0.1257	0.02411	0.592	1.93201e-07	3656
695	IgD- CD38dim %lymphocyte	rs145744014	18	61418402	T	C	0.4981	0.1104	0.0116	6.63804e-06	3656
696	IgD- CD38dim %lymphocyte	rs652344	19	36290177	C	T	-0.1194	0.02653	0.2946	7.05196e-06	3656
697	IgD- CD38dim %lymphocyte	rs2328245	20	18194427	T	C	0.1091	0.02407	0.5678	6.04004e-06	3656
698	IgD- CD38dim %lymphocyte	rs134927	22	27421843	T	C	0.3766	0.08299	0.0215	5.86206e-06	3656
699	IgD- CD38- %lymphocyte	rs61790670	1	84127219	A	C	0.1517	0.02904	0.23	1.83802e-07	3656
700	IgD- CD38- %lymphocyte	rs116661843	1	178417994	A	G	-0.2855	0.06453	0.0387	9.94695e-06	3656
701	IgD- CD38- %lymphocyte	rs12128328	1	59700800	C	T	0.1428	0.0306	0.2113	3.17497e-06	3656
702	IgD- CD38- %lymphocyte	rs12624265	2	119468602	G	A	0.1358	0.03024	0.2082	7.36902e-06	3656
703	IgD- CD38- %lymphocyte	rs12992631	2	232313158	T	C	-0.1296	0.02879	0.2408	6.93905e-06	3656
704	IgD- CD38- %lymphocyte	rs2084194	2	47117185	A	G	-0.1193	0.02656	0.677	7.21905e-06	3656
705	IgD- CD38- %lymphocyte	rs6723786	2	238550072	G	A	0.1403	0.02729	0.2924	2.84302e-07	3656
706	IgD- CD38- %lymphocyte	rs114551034	2	66709035	A	G	-0.2723	0.05703	0.0509	1.86698e-06	3656
707	IgD- CD38- %lymphocyte	rs75524570	3	191905058	C	T	0.2178	0.04807	0.0673	6.07198e-06	3656
708	IgD- CD38- %lymphocyte	rs7676571	4	56547047	T	C	0.1731	0.0383	0.8835	6.40796e-06	3656
709	IgD- CD38- %lymphocyte	rs4697617	4	25771115	A	G	0.1211	0.02714	0.7103	8.36508e-06	3656
710	IgD- CD38- %lymphocyte	rs72711540	4	186920475	C	G	-0.165	0.03688	0.1325	7.97003e-06	3656
711	IgD- CD38- %lymphocyte	rs17405603	5	144608340	T	A	-0.1322	0.0277	0.2842	1.88599e-06	3656
712	IgD- CD38- %lymphocyte	rs11777835	8	144986103	C	T	-0.1246	0.02505	0.5715	6.83392e-07	3656
713	IgD- CD38- %lymphocyte	rs190799514	8	55620993	C	T	0.391	0.07669	0.0272	3.59104e-07	3656
714	IgD- CD38- %lymphocyte	rs75116337	8	55914981	C	T	0.3985	0.08792	0.0208	5.99805e-06	3656
715	IgD- CD38- %lymphocyte	rs814418	8	9936753	T	C	0.204	0.04436	0.0907	4.40099e-06	3656
716	IgD- CD38- %lymphocyte	rs4756916	11	12544361	C	T	-0.1119	0.02508	0.5685	8.39499e-06	3656
717	IgD- CD38- %lymphocyte	rs17234595	11	23667143	A	G	-0.3825	0.08604	0.0207	9.0261e-06	3656
718	IgD- CD38- %lymphocyte	rs12426629	12	54797571	G	C	-0.1952	0.04268	0.0989	4.95199e-06	3656
719	IgD- CD38- %lymphocyte	rs9514859	13	109144845	C	G	0.1207	0.025	0.4402	1.43999e-06	3656
720	IgD- CD38- %lymphocyte	rs12874404	13	108993494	G	A	0.1408	0.02668	0.3256	1.378e-07	3656
721	IgD- CD38- %lymphocyte	rs4474666	16	85313662	A	G	0.1116	0.02456	0.5167	5.63404e-06	3656
722	IgD- CD38- %lymphocyte	rs11653761	17	2716535	T	G	-0.1169	0.0249	0.592	2.77997e-06	3656
723	IgD- CD38- %lymphocyte	rs34157595	17	49200947	C	T	-0.1195	0.02696	0.3155	9.61192e-06	3656
724	IgD- CD38- %lymphocyte	rs7236090	18	60947111	C	T	0.1163	0.02497	0.5922	3.33096e-06	3656
725	IgD- CD38- %lymphocyte	rs77741094	21	42362418	G	C	-0.5436	0.1119	0.0126	1.24e-06	3656
726	IgD- CD38dim %B cell	rs112904733	1	214958496	T	G	0.1953	0.04221	0.0956	3.85496e-06	3657
727	IgD- CD38dim %B cell	rs9424499	1	233050029	C	G	-0.5857	0.1138	0.0109	2.81002e-07	3657
728	IgD- CD38dim %B cell	rs16832731	2	136864703	A	G	0.1484	0.03147	0.1987	2.48599e-06	3657
729	IgD- CD38dim %B cell	rs115208840	2	206398635	A	G	0.3264	0.07378	0.0291	9.99194e-06	3657
730	IgD- CD38dim %B cell	rs73205209	3	106275239	C	T	0.3323	0.07083	0.0334	2.81799e-06	3657
731	IgD- CD38dim %B cell	rs111854570	3	8695105	A	G	-0.2872	0.06245	0.0388	4.40697e-06	3657
732	IgD- CD38dim %B cell	rs17405749	5	144609363	T	C	-0.1389	0.02884	0.2374	1.51098e-06	3657
733	IgD- CD38dim %B cell	rs80088375	5	11638274	T	C	-0.3593	0.07955	0.0247	6.50205e-06	3657
734	IgD- CD38dim %B cell	rs849133	7	28192280	T	C	-0.1154	0.02601	0.5576	9.41499e-06	3657
735	IgD- CD38dim %B cell	rs146267894	9	75147206	T	C	-0.4565	0.1023	0.0148	8.36296e-06	3657
736	IgD- CD38dim %B cell	rs2397752	10	132983821	T	C	-0.136	0.02815	0.248	1.41101e-06	3657
737	IgD- CD38dim %B cell	rs117987395	10	10573290	G	T	-0.246	0.05509	0.0524	8.23209e-06	3657
738	IgD- CD38dim %B cell	rs80216562	11	128322602	A	G	-0.3698	0.07231	0.029	3.31002e-07	3657
739	IgD- CD38dim %B cell	rs10743163	11	11033950	A	G	-0.1167	0.02529	0.4035	4.11396e-06	3657
740	IgD- CD38dim %B cell	rs61946381	12	121343559	C	A	0.321	0.07254	0.0305	9.93002e-06	3657
741	IgD- CD38dim %B cell	rs1846398	12	57302799	C	A	-0.1293	0.02904	0.7518	8.82308e-06	3657
742	IgD- CD38dim %B cell	rs4038038	13	19499423	A	G	0.1177	0.02529	0.359	3.36202e-06	3657
743	IgD- CD38dim %B cell	rs11548656	16	81916912	G	A	-0.1701	0.0366	0.1288	3.48097e-06	3657
744	IgD- CD38dim %B cell	rs75659776	17	49605668	T	C	0.2621	0.05581	0.0515	2.73697e-06	3657
745	IgD- CD38dim %B cell	rs117541917	17	41946947	C	A	-0.2358	0.05299	0.0593	8.88894e-06	3657
746	IgD+ CD38br %lymphocyte	rs1919856	1	247700906	G	A	0.1734	0.03817	0.108	5.72506e-06	3656
747	IgD+ CD38br %lymphocyte	rs11682311	2	16464977	C	T	-0.1278	0.02599	0.3243	9.105e-07	3656
748	IgD+ CD38br %lymphocyte	rs4907205	2	97558150	C	T	-0.1658	0.03741	0.1232	9.60395e-06	3656
749	IgD+ CD38br %lymphocyte	rs140380950	2	105587803	C	T	-0.3597	0.06402	0.0368	2.067e-08	3656
750	IgD+ CD38br %lymphocyte	rs2686423	3	183195708	G	A	0.3352	0.07432	0.9739	6.66807e-06	3656
751	IgD+ CD38br %lymphocyte	rs76112278	4	15915069	A	G	-0.4243	0.08741	0.0194	1.25901e-06	3656
752	IgD+ CD38br %lymphocyte	rs7667070	4	38379833	C	T	-0.283	0.06349	0.0361	8.55697e-06	3656
753	IgD+ CD38br %lymphocyte	rs80330977	5	158276610	A	G	-0.2327	0.04501	0.0814	2.46598e-07	3656
754	IgD+ CD38br %lymphocyte	rs76660971	5	18919526	A	G	-0.1368	0.02874	0.2299	2.02502e-06	3656
755	IgD+ CD38br %lymphocyte	rs2857599	6	31562150	A	G	-0.1653	0.03649	0.1722	6.07393e-06	3656
756	IgD+ CD38br %lymphocyte	rs117772462	7	48791017	A	T	-0.4644	0.09659	0.0159	1.58599e-06	3656
757	IgD+ CD38br %lymphocyte	rs11185560	7	190115	A	G	-0.2347	0.05014	0.9375	2.95597e-06	3656
758	IgD+ CD38br %lymphocyte	rs10103048	8	130602281	C	A	0.126	0.02692	0.7321	2.988e-06	3656
759	IgD+ CD38br %lymphocyte	rs1695681	8	118255950	A	C	-0.1213	0.02451	0.5309	7.75908e-07	3656
760	IgD+ CD38br %lymphocyte	rs13300113	9	115678594	T	A	0.1232	0.02752	0.2789	7.74908e-06	3656
761	IgD+ CD38br %lymphocyte	rs10821937	10	63723909	T	C	-0.116	0.02553	0.6458	5.66304e-06	3656
762	IgD+ CD38br %lymphocyte	rs10832409	11	15377699	A	G	0.1495	0.03227	0.1722	3.73603e-06	3656
763	IgD+ CD38br %lymphocyte	rs11068290	12	110228055	T	C	0.3875	0.07937	0.0231	1.08901e-06	3656
764	IgD+ CD38br %lymphocyte	rs59879144	12	75564449	A	C	-0.4624	0.09688	0.0161	1.88599e-06	3656
765	IgD+ CD38br %lymphocyte	rs10877626	12	61758121	G	C	0.1102	0.02441	0.4739	6.485e-06	3656
766	IgD+ CD38br %lymphocyte	rs17408660	12	27184482	G	A	-0.4731	0.1058	0.0129	7.92501e-06	3656
767	IgD+ CD38br %lymphocyte	rs75589249	14	43915569	T	C	-0.5382	0.1197	0.0107	7.06708e-06	3656
768	IgD+ CD38br %lymphocyte	rs3811315	14	22499870	A	T	0.1771	0.03756	0.1157	2.503e-06	3656
769	IgD+ CD38br %lymphocyte	rs2216762	16	84759446	C	T	-0.1525	0.03097	0.8141	8.88403e-07	3656
770	IgD+ CD38br %lymphocyte	rs60521331	17	8639905	A	G	0.1158	0.02425	0.5022	1.86299e-06	3656
771	IgD+ CD38br %lymphocyte	rs55708924	21	16767346	G	A	-0.3886	0.0872	0.0185	8.58796e-06	3656
772	IgD+ CD38dim %lymphocyte	rs55877424	2	12243809	A	G	0.1449	0.0327	0.1607	9.68902e-06	3656
773	IgD+ CD38dim %lymphocyte	rs115208840	2	206398635	A	G	-0.3459	0.07277	0.029	2.082e-06	3656
774	IgD+ CD38dim %lymphocyte	rs10933716	3	193840329	T	C	-0.1262	0.02775	0.2486	5.61798e-06	3656
775	IgD+ CD38dim %lymphocyte	rs28399382	3	115393238	T	C	0.1411	0.0308	0.1982	4.74395e-06	3656
776	IgD+ CD38dim %lymphocyte	rs28654727	4	61631854	A	C	0.1272	0.02842	0.2433	7.89405e-06	3656
777	IgD+ CD38dim %lymphocyte	rs6831487	4	170331972	G	T	0.1165	0.02467	0.4702	2.42298e-06	3656
778	IgD+ CD38dim %lymphocyte	rs75512885	5	158317602	A	T	-0.2112	0.04633	0.0788	5.32304e-06	3656
779	IgD+ CD38dim %lymphocyte	rs1510971	5	118216796	A	T	-0.2012	0.04413	0.0826	5.292e-06	3656
780	IgD+ CD38dim %lymphocyte	rs12516105	5	160198880	C	T	0.1502	0.03243	0.1737	3.75301e-06	3656
781	IgD+ CD38dim %lymphocyte	rs4361609	6	31240635	C	G	-0.1912	0.04275	0.1131	7.92501e-06	3656
782	IgD+ CD38dim %lymphocyte	rs9459562	6	166502048	C	G	0.1106	0.0246	0.4346	7.11607e-06	3656
783	IgD+ CD38dim %lymphocyte	rs34910780	7	77469688	T	A	-0.2544	0.05663	0.048	7.26106e-06	3656
784	IgD+ CD38dim %lymphocyte	rs62474511	7	123275484	T	A	0.2018	0.04179	0.0927	1.417e-06	3656
785	IgD+ CD38dim %lymphocyte	rs4716961	7	155224134	C	T	-0.3385	0.07465	0.0265	5.96898e-06	3656
786	IgD+ CD38dim %lymphocyte	rs7840067	8	130582787	C	T	-0.1537	0.03026	0.1978	3.95704e-07	3656
787	IgD+ CD38dim %lymphocyte	rs60953943	8	60077245	A	G	-0.4228	0.08863	0.0204	1.91298e-06	3656
788	IgD+ CD38dim %lymphocyte	rs77545915	8	75519173	C	T	0.288	0.06175	0.0406	3.20701e-06	3656
789	IgD+ CD38dim %lymphocyte	rs76400856	10	56638876	C	A	0.2233	0.0485	0.0639	4.30299e-06	3656
790	IgD+ CD38dim %lymphocyte	rs74151247	10	97801073	A	C	0.348	0.07127	0.0302	1.09199e-06	3656
791	IgD+ CD38dim %lymphocyte	rs75319860	12	110312229	C	T	0.3651	0.07896	0.0249	3.91201e-06	3656
792	IgD+ CD38dim %lymphocyte	rs75474045	13	72428296	A	G	0.503	0.1077	0.0126	3.125e-06	3656
793	IgD+ CD38dim %lymphocyte	rs12874404	13	108993494	G	A	0.1366	0.02617	0.3256	1.89601e-07	3656
794	IgD+ CD38dim %lymphocyte	rs4512966	13	111082058	C	T	0.1078	0.02431	0.5098	9.47894e-06	3656
795	IgD+ CD38dim %lymphocyte	rs116844769	14	65713895	A	G	-0.2347	0.04969	0.0662	2.40099e-06	3656
796	IgD+ CD38dim %lymphocyte	rs16974449	16	84754964	A	C	0.1233	0.02445	0.4851	4.77903e-07	3656
797	IgD+ CD38dim %lymphocyte	rs60521331	17	8639905	A	G	0.1214	0.02433	0.5022	6.26095e-07	3656
798	IgD+ CD38dim %lymphocyte	rs11657531	17	2731370	T	C	-0.1167	0.0237	0.4884	8.83894e-07	3656
799	IgD+ CD38dim %lymphocyte	rs2291516	19	11508177	A	G	0.1953	0.04406	0.0793	9.56996e-06	3656
800	IgD+ CD38dim %lymphocyte	rs655580	19	53039110	A	G	0.1258	0.02423	0.4571	2.18902e-07	3656
801	IgD+ CD38dim %lymphocyte	rs6131010	20	44724305	G	A	-0.1184	0.02588	0.6172	4.94698e-06	3656
802	IgD+ CD38dim %lymphocyte	rs55708924	21	16767346	G	A	-0.4222	0.08736	0.0185	1.39801e-06	3656
803	IgD+ CD38dim %lymphocyte	rs143518319	21	36295623	A	C	-0.4492	0.09996	0.015	7.21207e-06	3656
804	IgD+ CD38dim %lymphocyte	rs142838362	21	47606966	T	C	0.2463	0.05243	0.0577	2.72101e-06	3656
805	IgD+ CD38- %lymphocyte	rs149701635	3	44741083	G	C	-0.3548	0.07767	0.0263	5.08101e-06	3656
806	IgD+ CD38- %lymphocyte	rs35088452	3	8847483	A	C	-0.1352	0.02849	0.7471	2.15899e-06	3656
807	IgD+ CD38- %lymphocyte	rs6895553	5	114821667	C	T	-0.199	0.04272	0.0946	3.304e-06	3656
808	IgD+ CD38- %lymphocyte	rs78009119	5	136421498	G	T	-0.5085	0.1078	0.0137	2.49902e-06	3656
809	IgD+ CD38- %lymphocyte	rs77055472	5	157655991	A	T	-0.2682	0.05762	0.0495	3.36001e-06	3656
810	IgD+ CD38- %lymphocyte	rs12197754	6	130521070	C	T	-0.1427	0.03115	0.2014	4.74996e-06	3656
811	IgD+ CD38- %lymphocyte	rs12763172	10	85447519	C	T	0.1272	0.02784	0.7213	5.05196e-06	3656
812	IgD+ CD38- %lymphocyte	rs12146653	11	21411891	C	T	0.1892	0.04126	0.0964	4.66305e-06	3656
813	IgD+ CD38- %lymphocyte	rs12829274	12	129349167	G	A	-0.2515	0.05194	0.0618	1.33999e-06	3656
814	IgD+ CD38- %lymphocyte	rs3730631	12	69228178	C	T	-0.1789	0.03729	0.1288	1.66399e-06	3656
815	IgD+ CD38- %lymphocyte	rs12874404	13	108993494	G	A	0.1714	0.02663	0.3256	1.385e-10	3656
816	IgD+ CD38- %lymphocyte	rs2003291	13	21566923	T	C	-0.1589	0.0357	0.1413	8.76597e-06	3656
817	IgD+ CD38- %lymphocyte	rs77762131	14	96205838	C	G	0.3532	0.058	0.045	1.24701e-09	3656
818	IgD+ CD38- %lymphocyte	rs72706301	14	94852219	A	G	0.448	0.09406	0.0179	1.98299e-06	3656
819	IgD+ CD38- %lymphocyte	rs10444793	15	44517689	A	G	-0.4323	0.09225	0.0181	2.88602e-06	3656
820	IgD+ CD38- %lymphocyte	rs28594458	17	2728777	G	C	-0.1135	0.02418	0.4918	2.76599e-06	3656
821	IgD+ CD38- %lymphocyte	rs62235484	21	41083050	A	G	0.4662	0.09386	0.0175	7.13608e-07	3656
822	IgD+ CD38- %lymphocyte	rs78007261	22	45666517	T	C	-0.3003	0.06556	0.0379	4.80895e-06	3656
823	Unsw Mem %lymphocyte	rs75766272	1	8009985	T	C	-0.3961	0.08527	0.0201	3.51901e-06	3656
824	Unsw Mem %lymphocyte	rs56326639	3	32512523	G	A	0.1461	0.0323	0.1761	6.29999e-06	3656
825	Unsw Mem %lymphocyte	rs6557137	6	150197022	T	C	-0.1494	0.03221	0.1838	3.62001e-06	3656
826	Unsw Mem %lymphocyte	rs2956955	8	1552537	C	T	-0.3254	0.06746	0.9661	1.47099e-06	3656
827	Unsw Mem %lymphocyte	rs141247883	8	144986071	G	A	-0.3185	0.06842	0.0319	3.34503e-06	3656
828	Unsw Mem %lymphocyte	rs57757402	9	37390411	G	A	-0.1601	0.03523	0.1435	5.67806e-06	3656
829	Unsw Mem %lymphocyte	rs11794578	9	808529	G	T	0.1189	0.02437	0.4521	1.12101e-06	3656
830	Unsw Mem %lymphocyte	rs10119513	9	16899526	A	G	0.3622	0.08185	0.9784	9.91197e-06	3656
831	Unsw Mem %lymphocyte	rs10840410	11	10437096	C	T	-0.1182	0.02642	0.3087	7.88206e-06	3656
832	Unsw Mem %lymphocyte	rs10894530	11	132159459	A	C	-0.1638	0.03684	0.1296	9.00409e-06	3656
833	Unsw Mem %lymphocyte	rs143553941	12	109368119	C	G	0.501	0.107	0.013	2.95801e-06	3656
834	Unsw Mem %lymphocyte	rs12829274	12	129349167	G	A	-0.2536	0.0511	0.0618	7.30601e-07	3656
835	Unsw Mem %lymphocyte	rs73192651	13	50212885	T	C	0.5455	0.08807	0.02	6.53597e-10	3656
836	Unsw Mem %lymphocyte	rs12874404	13	108993494	G	A	0.1827	0.02625	0.3256	4.02346e-12	3656
837	Unsw Mem %lymphocyte	rs77762131	14	96205838	C	G	0.3287	0.05701	0.045	8.74903e-09	3656
838	Unsw Mem %lymphocyte	rs8014978	14	94936964	C	T	-0.1203	0.02463	0.5737	1.08201e-06	3656
839	Unsw Mem %lymphocyte	rs112135308	16	86794463	G	C	0.416	0.08833	0.0174	2.57099e-06	3656
840	Unsw Mem %lymphocyte	rs11657759	17	2715961	C	A	-0.1271	0.02394	0.4903	1.16099e-07	3656
841	Unsw Mem %lymphocyte	rs7254039	19	14993354	A	G	-0.2695	0.05778	0.0435	3.20797e-06	3656
842	Unsw Mem %lymphocyte	rs6032660	20	44730245	A	G	-0.1525	0.02629	0.6359	7.19797e-09	3656
843	Unsw Mem %lymphocyte	rs76762356	20	10454080	G	A	-0.3702	0.08274	0.0228	7.91699e-06	3656
844	Unsw Mem %lymphocyte	rs55712190	22	22613458	T	C	0.2264	0.04694	0.074	1.467e-06	3656
845	IgD- CD27- %lymphocyte	rs2789568	1	217179038	C	T	-0.2462	0.04816	0.0706	3.32897e-07	3656
846	IgD- CD27- %lymphocyte	rs113442137	1	160254955	A	G	-0.2734	0.0574	0.0472	1.97301e-06	3656
847	IgD- CD27- %lymphocyte	rs185621536	1	113524501	T	C	-0.3248	0.07016	0.0312	3.79997e-06	3656
848	IgD- CD27- %lymphocyte	rs7606024	2	56616595	A	T	-0.1469	0.03041	0.7882	1.42498e-06	3656
849	IgD- CD27- %lymphocyte	rs35574803	3	32533246	C	T	-0.3044	0.05397	0.0562	1.83101e-08	3656
850	IgD- CD27- %lymphocyte	rs78756830	4	99437210	C	T	0.4221	0.08746	0.0194	1.45301e-06	3656
851	IgD- CD27- %lymphocyte	rs12654363	5	84064142	T	C	-0.2241	0.04812	0.9301	3.31398e-06	3656
852	IgD- CD27- %lymphocyte	rs191610741	6	4201348	T	C	-0.3731	0.08152	0.0257	4.87304e-06	3656
853	IgD- CD27- %lymphocyte	rs807894	6	164610887	G	T	0.114	0.02536	0.5868	7.13198e-06	3656
854	IgD- CD27- %lymphocyte	rs3779119	7	38942248	G	C	0.1159	0.02517	0.454	4.29497e-06	3656
855	IgD- CD27- %lymphocyte	rs78763642	9	25294308	A	G	-0.3442	0.07449	0.0279	3.96798e-06	3656
856	IgD- CD27- %lymphocyte	rs2253610	12	6557674	A	G	0.1356	0.02509	0.5784	6.94193e-08	3656
857	IgD- CD27- %lymphocyte	rs77114347	16	7452768	T	A	-0.239	0.05358	0.0543	8.41608e-06	3656
858	IgD- CD27- %lymphocyte	rs4941188	18	60857029	A	G	-0.1285	0.02642	0.6726	1.20401e-06	3656
859	IgD- CD27- %lymphocyte	rs111407982	19	8814367	T	C	-0.1612	0.03377	0.1551	1.87499e-06	3656
860	IgD- CD27- %lymphocyte	rs7260348	19	15011442	C	T	-0.2227	0.04722	0.0722	2.49799e-06	3656
861	IgD- CD27- %lymphocyte	rs77126700	20	47313887	C	T	0.3695	0.08021	0.0239	4.22698e-06	3656
862	IgD- CD27- %lymphocyte	rs4810485	20	44747947	G	T	0.317	0.02622	0.6313	4.97966e-33	3656
863	Sw mem %lymphocyte	rs7595246	2	238554657	C	T	0.1684	0.03143	0.1893	8.91908e-08	3656
864	Sw mem %lymphocyte	rs1519526	2	136967396	C	T	0.1674	0.03168	0.1957	1.341e-07	3656
865	Sw mem %lymphocyte	rs7640978	3	32533010	T	C	0.1649	0.0355	0.1493	3.535e-06	3656
866	Sw mem %lymphocyte	rs17029267	4	100572746	T	C	0.3178	0.07088	0.03	7.56397e-06	3656
867	Sw mem %lymphocyte	rs62382785	5	165581566	A	G	0.1313	0.02902	0.2492	6.22702e-06	3656
868	Sw mem %lymphocyte	rs17405603	5	144608340	T	A	-0.1343	0.02781	0.2842	1.44202e-06	3656
869	Sw mem %lymphocyte	rs190799514	8	55620993	C	T	0.3656	0.07711	0.0272	2.20298e-06	3656
870	Sw mem %lymphocyte	rs7840395	8	144984956	G	A	-0.1437	0.02516	0.5715	1.21099e-08	3656
871	Sw mem %lymphocyte	rs814418	8	9936753	T	C	0.199	0.04491	0.0907	9.6801e-06	3656
872	Sw mem %lymphocyte	rs12426629	12	54797571	G	C	-0.2182	0.04316	0.0989	4.52397e-07	3656
873	Sw mem %lymphocyte	rs726449	13	109151489	T	C	0.1133	0.02505	0.4387	6.35902e-06	3656
874	Sw mem %lymphocyte	rs9520836	13	108957063	G	A	0.1567	0.02479	0.5044	2.91199e-10	3656
875	Sw mem %lymphocyte	rs11653761	17	2716535	T	G	-0.1491	0.02489	0.592	2.298e-09	3656
876	Sw mem %lymphocyte	rs145744014	18	61418402	T	C	0.5148	0.1143	0.0116	6.92293e-06	3656
877	Sw mem %lymphocyte	rs138728953	19	14698416	A	C	0.311	0.06986	0.0319	8.77708e-06	3656
878	Sw mem %lymphocyte	rs117231919	19	652628	T	C	0.17	0.03776	0.1219	6.95296e-06	3656
879	PB/PC %lymphocyte	rs7449190	5	1297918	C	T	0.1298	0.028	0.7401	3.66902e-06	3657
880	PB/PC %lymphocyte	rs61294310	6	5266557	G	A	0.5223	0.1088	0.0124	1.65299e-06	3657
881	PB/PC %lymphocyte	rs71531423	7	151008161	G	A	0.2823	0.05844	0.045	1.417e-06	3657
882	PB/PC %lymphocyte	rs62519719	8	118376967	A	G	-0.1218	0.02685	0.2815	5.97998e-06	3657
883	PB/PC %lymphocyte	rs74326785	8	24549984	C	T	0.351	0.07464	0.0279	2.65497e-06	3657
884	PB/PC %lymphocyte	rs3138500	9	92219945	T	C	-0.2314	0.04918	0.0678	2.62398e-06	3657
885	PB/PC %lymphocyte	rs12412378	10	130483163	A	C	-0.1755	0.03276	0.1608	9.03795e-08	3657
886	PB/PC %lymphocyte	rs1938685	11	69277078	A	G	-0.158	0.03558	0.1359	9.27492e-06	3657
887	PB/PC %lymphocyte	rs897989	11	91973528	G	T	-0.1183	0.02654	0.3001	8.57196e-06	3657
888	PB/PC %lymphocyte	rs10849436	12	6409619	A	G	0.1516	0.03371	0.1596	7.12197e-06	3657
889	PB/PC %lymphocyte	rs1838357	13	93740906	A	G	0.1167	0.02638	0.3142	9.94489e-06	3657
890	PB/PC %lymphocyte	rs4785074	16	59885737	T	C	-0.1403	0.02562	0.6349	4.61998e-08	3657
891	PB/PC %lymphocyte	rs7255292	19	49529379	C	T	-0.1601	0.035	0.853	4.94903e-06	3657
892	PB/PC %lymphocyte	rs8132059	21	16916284	T	C	-0.1294	0.02876	0.2244	7.04304e-06	3657
893	PB/PC %lymphocyte	rs11089305	22	19729361	G	A	0.1295	0.02684	0.2882	1.45301e-06	3657
894	Memory B cell %lymphocyte	rs75414548	1	39385714	A	G	0.2864	0.06412	0.0354	8.202e-06	3656
895	Memory B cell %lymphocyte	rs75766272	1	8009985	T	C	-0.3971	0.08543	0.0201	3.46003e-06	3656
896	Memory B cell %lymphocyte	rs878471	1	150547747	A	G	-0.1135	0.02517	0.5429	6.73907e-06	3656
897	Memory B cell %lymphocyte	rs12636848	3	147613080	G	T	0.1242	0.02655	0.3031	2.98401e-06	3656
898	Memory B cell %lymphocyte	rs143003356	4	142016471	A	G	-0.5299	0.1157	0.0115	4.78597e-06	3656
899	Memory B cell %lymphocyte	rs6895553	5	114821667	C	T	-0.1889	0.04221	0.0946	7.88297e-06	3656
900	Memory B cell %lymphocyte	rs1770731	6	107001456	T	A	-0.1473	0.0326	0.8254	6.38705e-06	3656
901	Memory B cell %lymphocyte	rs74505387	6	101891742	C	T	-0.2033	0.03964	0.1057	3.08496e-07	3656
902	Memory B cell %lymphocyte	rs410173	6	1163541	G	A	-0.144	0.03208	0.8222	7.39299e-06	3656
903	Memory B cell %lymphocyte	rs6558507	8	1626220	T	C	-0.2635	0.05776	0.9547	5.25001e-06	3656
904	Memory B cell %lymphocyte	rs34173062	8	145158607	A	G	0.1453	0.02991	0.2153	1.242e-06	3656
905	Memory B cell %lymphocyte	rs12763172	10	85447519	C	T	0.132	0.02749	0.7213	1.637e-06	3656
906	Memory B cell %lymphocyte	rs10791220	11	132145598	G	A	-0.1793	0.03894	0.1134	4.27602e-06	3656
907	Memory B cell %lymphocyte	rs11225155	11	102043400	A	G	0.1112	0.0245	0.5364	5.85706e-06	3656
908	Memory B cell %lymphocyte	rs12874404	13	108993494	G	A	0.2221	0.0262	0.3256	3.31284e-17	3656
909	Memory B cell %lymphocyte	rs9514859	13	109144845	C	G	0.112	0.02469	0.4402	5.93403e-06	3656
910	Memory B cell %lymphocyte	rs73192651	13	50212885	T	C	0.442	0.08807	0.02	5.43801e-07	3656
911	Memory B cell %lymphocyte	rs77762131	14	96205838	C	G	0.3049	0.05737	0.045	1.13201e-07	3656
912	Memory B cell %lymphocyte	rs11653761	17	2716535	T	G	-0.1359	0.02451	0.592	3.17497e-08	3656
913	Memory B cell %lymphocyte	rs7254039	19	14993354	A	G	-0.2668	0.05819	0.0435	4.68004e-06	3656
914	Memory B cell %lymphocyte	rs3810559	20	3207749	G	T	-0.1132	0.02457	0.5444	4.24004e-06	3656
915	Memory B cell %lymphocyte	rs4640493	22	45387786	T	A	0.1493	0.03234	0.83	4.01301e-06	3656
916	Memory B cell %lymphocyte	rs9614226	22	44688150	G	T	-0.3841	0.08631	0.9792	8.80603e-06	3656
917	Naive-mature B cell %lymphocyte	rs115208840	2	206398635	A	G	-0.362	0.07424	0.029	1.13201e-06	3656
918	Naive-mature B cell %lymphocyte	rs11937214	4	162634026	G	A	0.271	0.06102	0.0465	9.17698e-06	3656
919	Naive-mature B cell %lymphocyte	rs76845048	5	115785493	C	A	-0.3046	0.06737	0.0357	6.33695e-06	3656
920	Naive-mature B cell %lymphocyte	rs115204570	5	135756457	T	G	-0.479	0.1028	0.0161	3.26701e-06	3656
921	Naive-mature B cell %lymphocyte	rs17056318	5	158285953	C	T	-0.2266	0.04592	0.081	8.38591e-07	3656
922	Naive-mature B cell %lymphocyte	rs4361609	6	31240635	C	G	-0.1954	0.04397	0.1131	9.11801e-06	3656
923	Naive-mature B cell %lymphocyte	rs35607968	7	67653879	T	C	0.1611	0.03434	0.1536	2.82703e-06	3656
924	Naive-mature B cell %lymphocyte	rs111830700	7	121332400	A	G	0.2916	0.06457	0.0377	6.51493e-06	3656
925	Naive-mature B cell %lymphocyte	rs140197720	7	108191234	T	C	0.4648	0.1016	0.0153	4.93799e-06	3656
926	Naive-mature B cell %lymphocyte	rs77545915	8	75519173	C	T	0.3194	0.06286	0.0406	3.94403e-07	3656
927	Naive-mature B cell %lymphocyte	rs2395904	8	130617819	G	T	-0.1504	0.02772	0.2657	6.15106e-08	3656
928	Naive-mature B cell %lymphocyte	rs4361743	8	132657435	C	T	0.3335	0.07409	0.9725	6.96707e-06	3656
929	Naive-mature B cell %lymphocyte	rs2978582	8	35485504	C	T	0.1509	0.0316	0.1969	1.84599e-06	3656
930	Naive-mature B cell %lymphocyte	rs74151247	10	97801073	A	C	0.3341	0.07265	0.0302	4.39097e-06	3656
931	Naive-mature B cell %lymphocyte	rs56097028	11	43575416	C	G	0.1156	0.02559	0.3832	6.47903e-06	3656
932	Naive-mature B cell %lymphocyte	rs74397782	12	25018659	A	G	-0.3176	0.06621	0.0343	1.679e-06	3656
933	Naive-mature B cell %lymphocyte	rs78433555	12	107821321	A	C	0.2756	0.05706	0.0501	1.42498e-06	3656
934	Naive-mature B cell %lymphocyte	rs116844769	14	65713895	A	G	-0.2342	0.05066	0.0662	3.92202e-06	3656
935	Naive-mature B cell %lymphocyte	rs112850074	14	103229069	G	A	0.3445	0.07141	0.031	1.46299e-06	3656
936	Naive-mature B cell %lymphocyte	rs12939565	17	38038389	T	A	-0.1308	0.02872	0.4267	5.41901e-06	3656
937	Naive-mature B cell %lymphocyte	rs11653761	17	2716535	T	G	-0.1122	0.02478	0.592	6.17206e-06	3656
938	Naive-mature B cell %lymphocyte	rs4805840	19	33468482	G	A	-0.1599	0.03309	0.823	1.41501e-06	3656
939	Naive-mature B cell %lymphocyte	rs55658072	19	14873284	G	A	0.1132	0.02554	0.6219	9.63407e-06	3656
940	Naive-mature B cell %lymphocyte	rs7270264	20	42078615	C	T	-0.1135	0.02501	0.4132	5.87706e-06	3656
941	Naive-mature B cell %lymphocyte	rs55708924	21	16767346	G	A	-0.3974	0.08899	0.0185	8.23797e-06	3656
942	IgD- CD38dim AC	rs77848220	1	61251434	T	C	0.405	0.08232	0.0219	9.04191e-07	3656
943	IgD- CD38dim AC	rs7595246	2	238554657	C	T	0.14	0.03035	0.1893	4.08602e-06	3656
944	IgD- CD38dim AC	rs115414430	2	36720835	G	C	0.3388	0.07271	0.0286	3.29102e-06	3656
945	IgD- CD38dim AC	rs1519524	2	136934125	A	T	0.141	0.02892	0.2246	1.12499e-06	3656
946	IgD- CD38dim AC	rs141352577	3	8492010	T	C	0.3656	0.07671	0.0235	1.95501e-06	3656
947	IgD- CD38dim AC	rs73185679	3	186485863	C	T	0.1715	0.0387	0.1041	9.56093e-06	3656
948	IgD- CD38dim AC	rs7840395	8	144984956	G	A	-0.1267	0.02425	0.5715	1.85498e-07	3656
949	IgD- CD38dim AC	rs16925715	10	53772842	C	T	-0.1298	0.02698	0.2824	1.556e-06	3656
950	IgD- CD38dim AC	rs149006488	11	67523715	G	C	-0.1579	0.03413	0.1496	3.83804e-06	3656
951	IgD- CD38dim AC	rs61910510	11	130557122	T	C	0.3355	0.07014	0.0295	1.79498e-06	3656
952	IgD- CD38dim AC	rs4936106	11	130360402	G	C	0.3309	0.07134	0.0289	3.62602e-06	3656
953	IgD- CD38dim AC	rs79407211	13	109119262	T	C	-0.1927	0.04286	0.0886	7.15303e-06	3656
954	IgD- CD38dim AC	rs73178168	13	47809629	T	C	0.1583	0.03258	0.1703	1.23501e-06	3656
955	IgD- CD38dim AC	rs9520836	13	108957063	G	A	0.1117	0.02394	0.5044	3.14398e-06	3656
956	IgD- CD38dim AC	rs60035843	15	69123222	G	A	0.1277	0.02849	0.2382	7.63801e-06	3656
957	IgD- CD38dim AC	rs11653761	17	2716535	T	G	-0.1121	0.02405	0.592	3.28897e-06	3656
958	IgD- CD38dim AC	rs533086	19	16411841	G	A	-0.119	0.02614	0.7021	5.45306e-06	3656
959	IgD+ CD24+ %lymphocyte	rs61788860	1	60020239	A	G	-0.2606	0.05786	0.0475	6.85993e-06	3656
960	IgD+ CD24+ %lymphocyte	rs75766272	1	8009985	T	C	-0.4103	0.08583	0.0201	1.81899e-06	3656
961	IgD+ CD24+ %lymphocyte	rs2015983	2	237150166	C	A	-0.1746	0.03658	0.8771	1.874e-06	3656
962	IgD+ CD24+ %lymphocyte	rs6781675	3	4408435	C	G	0.3639	0.08068	0.0235	6.68405e-06	3656
963	IgD+ CD24+ %lymphocyte	rs1382818	6	153645785	A	G	0.1127	0.02506	0.3734	7.13707e-06	3656
964	IgD+ CD24+ %lymphocyte	rs4937689	11	132141201	G	A	-0.1736	0.03911	0.1134	9.35793e-06	3656
965	IgD+ CD24+ %lymphocyte	rs183466766	13	108710731	A	G	0.2998	0.06089	0.0402	8.89693e-07	3656
966	IgD+ CD24+ %lymphocyte	rs12874404	13	108993494	G	A	0.2335	0.02632	0.3256	1.09295e-18	3656
967	IgD+ CD24+ %lymphocyte	rs141107540	13	109038407	T	C	0.2109	0.04678	0.0777	6.71305e-06	3656
968	IgD+ CD24+ %lymphocyte	rs73192651	13	50212885	T	C	0.4819	0.08877	0.02	6.07393e-08	3656
969	IgD+ CD24+ %lymphocyte	rs77762131	14	96205838	C	G	0.3082	0.05742	0.045	8.52491e-08	3656
970	IgD+ CD24+ %lymphocyte	rs8014978	14	94936964	C	T	-0.11	0.02481	0.5737	9.59997e-06	3656
971	IgD+ CD24+ %lymphocyte	rs11657118	17	2714118	C	T	-0.1428	0.02416	0.475	3.70101e-09	3656
972	IgD+ CD24+ %lymphocyte	rs7254039	19	14993354	A	G	-0.263	0.05818	0.0435	6.39794e-06	3656
973	IgD+ CD24+ %lymphocyte	rs3810559	20	3207749	G	T	-0.1107	0.02469	0.5444	7.52004e-06	3656
974	IgD- CD24- %lymphocyte	rs6687573	1	35281308	A	C	0.1339	0.02945	0.2311	5.57301e-06	3656
975	IgD- CD24- %lymphocyte	rs55756125	1	59740965	C	T	0.1417	0.0299	0.2289	2.21702e-06	3656
976	IgD- CD24- %lymphocyte	rs11674994	2	60125363	C	T	0.2499	0.05599	0.0553	8.30309e-06	3656
977	IgD- CD24- %lymphocyte	rs72990172	2	238526279	A	G	0.1576	0.03306	0.1711	1.92699e-06	3656
978	IgD- CD24- %lymphocyte	rs76225955	4	31594004	C	T	-0.1917	0.04317	0.0909	9.29994e-06	3656
979	IgD- CD24- %lymphocyte	rs17044633	4	113331648	G	A	0.3433	0.076	0.0286	6.45194e-06	3656
980	IgD- CD24- %lymphocyte	rs807894	6	164610887	G	T	0.1202	0.02568	0.5868	2.99799e-06	3656
981	IgD- CD24- %lymphocyte	rs9398107	6	107155687	G	A	0.2699	0.05578	0.0555	1.36301e-06	3656
982	IgD- CD24- %lymphocyte	rs75464772	6	19788226	T	C	-0.328	0.07098	0.0325	3.94003e-06	3656
983	IgD- CD24- %lymphocyte	rs6991364	8	145050345	A	G	-0.1156	0.02534	0.5149	5.19505e-06	3656
984	IgD- CD24- %lymphocyte	rs73277142	12	11974332	T	C	0.2673	0.05558	0.0555	1.58099e-06	3656
985	IgD- CD24- %lymphocyte	rs11066272	12	112802224	T	A	-0.1184	0.02664	0.557	9.09306e-06	3656
986	IgD- CD24- %lymphocyte	rs139509958	12	54727027	A	G	-0.2174	0.0478	0.0788	5.57995e-06	3656
987	IgD- CD24- %lymphocyte	rs191543445	14	31505138	G	A	0.3254	0.07232	0.031	7.01504e-06	3656
988	IgD- CD24- %lymphocyte	rs17102161	14	65283958	A	G	0.2573	0.05689	0.0506	6.28102e-06	3656
989	IgD- CD24- %lymphocyte	rs496760	15	54695686	A	G	0.1187	0.02657	0.6422	8.15305e-06	3656
990	IgD- CD24- %lymphocyte	rs75150138	16	49238584	A	T	-0.2581	0.05593	0.0517	4.05303e-06	3656
991	IgD- CD24- %lymphocyte	rs11862268	16	81239867	A	G	0.4267	0.09042	0.0187	2.464e-06	3656
992	IgD- CD24- %lymphocyte	rs58904842	16	3463156	A	C	-0.1174	0.02499	0.4768	2.72101e-06	3656
993	IgD- CD24- %lymphocyte	rs30146	16	14342183	C	T	-0.4244	0.09112	0.0198	3.30697e-06	3656
994	IgD- CD24- %lymphocyte	rs8098848	18	60857793	T	C	-0.1264	0.02668	0.6704	2.243e-06	3656
995	IgD- CD24- %lymphocyte	rs451367	19	16412842	C	T	-0.1313	0.0296	0.7674	9.51305e-06	3656
996	IgD+ CD24- %lymphocyte	rs115208840	2	206398635	A	G	-0.3834	0.07279	0.029	1.46801e-07	3656
997	IgD+ CD24- %lymphocyte	rs520786	3	187559064	A	T	-0.1136	0.02562	0.3489	9.48506e-06	3656
998	IgD+ CD24- %lymphocyte	rs34712193	3	1814140	T	A	0.1567	0.03246	0.1644	1.44501e-06	3656
999	IgD+ CD24- %lymphocyte	rs17056318	5	158285953	C	T	-0.2015	0.04509	0.081	8.14292e-06	3656
1000	IgD+ CD24- %lymphocyte	rs76845048	5	115785493	C	A	-0.2982	0.06626	0.0357	6.99198e-06	3656
1001	IgD+ CD24- %lymphocyte	rs115204570	5	135756457	T	G	-0.4604	0.1008	0.0161	5.08698e-06	3656
1002	IgD+ CD24- %lymphocyte	rs140523784	6	16887609	T	C	0.1447	0.03153	0.1864	4.58205e-06	3656
1003	IgD+ CD24- %lymphocyte	rs9354413	6	67039330	C	T	0.1258	0.02705	0.2964	3.44096e-06	3656
1004	IgD+ CD24- %lymphocyte	rs4361609	6	31240635	C	G	-0.2163	0.04242	0.1131	3.57298e-07	3656
1005	IgD+ CD24- %lymphocyte	rs111830700	7	121332400	A	G	0.2933	0.0634	0.0377	3.85896e-06	3656
1006	IgD+ CD24- %lymphocyte	rs34910780	7	77469688	T	A	-0.282	0.05676	0.048	7.03105e-07	3656
1007	IgD+ CD24- %lymphocyte	rs12542190	8	130594761	C	A	-0.1572	0.03051	0.1943	2.72402e-07	3656
1008	IgD+ CD24- %lymphocyte	rs2978582	8	35485504	C	T	0.1404	0.03106	0.1969	6.34498e-06	3656
1009	IgD+ CD24- %lymphocyte	rs77545915	8	75519173	C	T	0.3271	0.06189	0.0406	1.32801e-07	3656
1010	IgD+ CD24- %lymphocyte	rs75319860	12	110312229	C	T	0.3524	0.07909	0.0249	8.61509e-06	3656
1011	IgD+ CD24- %lymphocyte	rs76578043	13	105214810	A	G	0.3251	0.06938	0.0298	2.89601e-06	3656
1012	IgD+ CD24- %lymphocyte	rs2994690	14	95363646	C	G	0.1312	0.02819	0.2462	3.38197e-06	3656
1013	IgD+ CD24- %lymphocyte	rs116844769	14	65713895	A	G	-0.232	0.04979	0.0662	3.28103e-06	3656
1014	IgD+ CD24- %lymphocyte	rs9900847	17	2717218	C	T	-0.1133	0.02454	0.6041	4.05602e-06	3656
1015	IgD+ CD24- %lymphocyte	rs12939565	17	38038389	T	A	-0.1318	0.02761	0.4267	1.87098e-06	3656
1016	IgD+ CD24- %lymphocyte	rs73426855	17	77637123	C	T	-0.1549	0.03435	0.1469	6.67806e-06	3656
1017	IgD+ CD24- %lymphocyte	rs4805840	19	33468482	G	A	-0.152	0.03242	0.823	2.85503e-06	3656
1018	IgD+ CD24- %lymphocyte	rs6131010	20	44724305	G	A	-0.1285	0.0258	0.6172	6.64003e-07	3656
1019	CD24+ CD27+ %lymphocyte	rs75766272	1	8009985	T	C	-0.4263	0.08511	0.0201	5.73099e-07	3656
1020	CD24+ CD27+ %lymphocyte	rs1519524	2	136934125	A	T	0.1322	0.02942	0.2246	7.22504e-06	3656
1021	CD24+ CD27+ %lymphocyte	rs12636848	3	147613080	G	T	0.1237	0.02646	0.3031	3.02601e-06	3656
1022	CD24+ CD27+ %lymphocyte	rs4689417	4	4392393	A	C	-0.1241	0.02671	0.2961	3.50598e-06	3656
1023	CD24+ CD27+ %lymphocyte	rs35057381	5	26412301	C	T	0.1315	0.02938	0.2211	7.91808e-06	3656
1024	CD24+ CD27+ %lymphocyte	rs4076316	6	167859623	A	T	-0.1287	0.027	0.3005	1.95799e-06	3656
1025	CD24+ CD27+ %lymphocyte	rs74505387	6	101891742	C	T	-0.1838	0.03954	0.1057	3.47896e-06	3656
1026	CD24+ CD27+ %lymphocyte	rs6997704	8	140978857	G	A	0.1127	0.02386	0.4707	2.41102e-06	3656
1027	CD24+ CD27+ %lymphocyte	rs1332199	9	9503477	C	T	-0.1323	0.02906	0.7592	5.47797e-06	3656
1028	CD24+ CD27+ %lymphocyte	rs144440894	10	53795073	A	G	-0.1445	0.03179	0.1885	5.68002e-06	3656
1029	CD24+ CD27+ %lymphocyte	rs6486433	11	9594690	G	T	-0.1102	0.02464	0.5003	7.93999e-06	3656
1030	CD24+ CD27+ %lymphocyte	rs4763704	12	11698759	A	G	0.3787	0.08058	0.9772	2.69699e-06	3656
1031	CD24+ CD27+ %lymphocyte	rs12829274	12	129349167	G	A	-0.2708	0.05111	0.0618	1.24099e-07	3656
1032	CD24+ CD27+ %lymphocyte	rs12874404	13	108993494	G	A	0.2114	0.02614	0.3256	8.08537e-16	3656
1033	CD24+ CD27+ %lymphocyte	rs73192651	13	50212885	T	C	0.5056	0.08768	0.02	8.74601e-09	3656
1034	CD24+ CD27+ %lymphocyte	rs9578529	13	23613190	G	A	-0.1323	0.02804	0.2676	2.48502e-06	3656
1035	CD24+ CD27+ %lymphocyte	rs77762131	14	96205838	C	G	0.3074	0.05717	0.045	8.06102e-08	3656
1036	CD24+ CD27+ %lymphocyte	rs11657759	17	2715961	C	A	-0.1352	0.02397	0.4903	1.80701e-08	3656
1037	CD24+ CD27+ %lymphocyte	rs7254039	19	14993354	A	G	-0.2739	0.05798	0.0435	2.398e-06	3656
1038	CD20- %lymphocyte	rs6712095	2	205623497	T	G	0.3643	0.07946	0.0246	4.70901e-06	3657
1039	CD20- %lymphocyte	rs34625183	3	146097919	T	C	-0.1695	0.03789	0.1154	7.90606e-06	3657
1040	CD20- %lymphocyte	rs75951284	3	187638796	T	C	0.3067	0.06772	0.0316	6.11801e-06	3657
1041	CD20- %lymphocyte	rs186229706	4	2029089	T	G	0.4826	0.1045	0.0142	3.96598e-06	3657
1042	CD20- %lymphocyte	rs4647601	4	185570032	A	C	0.1097	0.02451	0.4584	7.83303e-06	3657
1043	CD20- %lymphocyte	rs9273241	6	32614025	T	C	0.179	0.0341	0.5975	1.60801e-07	3657
1044	CD20- %lymphocyte	rs71531423	7	151008161	G	A	0.2697	0.05883	0.045	4.70002e-06	3657
1045	CD20- %lymphocyte	rs38201	7	15911408	A	T	-0.1242	0.02794	0.2594	8.96706e-06	3657
1046	CD20- %lymphocyte	rs34313582	8	84919811	A	C	-0.1598	0.03507	0.138	5.39598e-06	3657
1047	CD20- %lymphocyte	rs72825207	10	62909955	A	T	0.513	0.1061	0.0149	1.37899e-06	3657
1048	CD20- %lymphocyte	rs77553819	13	24882401	C	G	-0.1257	0.02688	0.2863	2.99999e-06	3657
1049	CD20- %lymphocyte	rs12432015	14	49052782	C	T	-0.1712	0.0373	0.118	4.56899e-06	3657
1050	CD20- %lymphocyte	rs4244568	15	39319915	G	T	-0.1244	0.02611	0.3414	1.98701e-06	3657
1051	CD20- %lymphocyte	rs252294	16	29235533	C	G	0.1079	0.02418	0.5648	8.41395e-06	3657
1052	CD20- %lymphocyte	rs4782702	16	85477299	G	A	0.4085	0.0875	0.9802	3.145e-06	3657
1053	CD20- %lymphocyte	rs11662133	18	74434633	C	T	0.1453	0.03219	0.1705	6.52199e-06	3657
1054	CD20- %lymphocyte	rs6052993	20	4944838	G	C	-0.1132	0.02459	0.4371	4.25197e-06	3657
1055	CD20- CD38- %lymphocyte	rs75839951	2	34491589	G	T	-0.2457	0.05199	0.0585	2.38199e-06	3658
1056	CD20- CD38- %lymphocyte	rs4619804	3	18674644	C	A	0.1217	0.02734	0.6963	8.77991e-06	3658
1057	CD20- CD38- %lymphocyte	rs709082	3	191447446	C	A	0.1135	0.02504	0.3682	6.03698e-06	3658
1058	CD20- CD38- %lymphocyte	rs2215848	4	25065221	A	G	0.5046	0.1124	0.0118	7.40901e-06	3658
1059	CD20- CD38- %lymphocyte	rs62311900	4	74145187	T	C	-0.1405	0.03168	0.1736	9.44191e-06	3658
1060	CD20- CD38- %lymphocyte	rs2339996	5	173070505	A	G	-0.1476	0.02879	0.7802	3.12299e-07	3658
1061	CD20- CD38- %lymphocyte	rs72492305	6	32509333	T	C	0.2022	0.0416	0.6662	1.21899e-06	3658
1062	CD20- CD38- %lymphocyte	rs6906886	6	85038851	A	T	0.1807	0.04053	0.903	8.55008e-06	3658
1063	CD20- CD38- %lymphocyte	rs10279688	7	9851008	T	C	0.4968	0.1101	0.0115	6.54199e-06	3658
1064	CD20- CD38- %lymphocyte	rs11203884	8	17516564	T	C	-0.1469	0.03262	0.1643	6.83502e-06	3658
1065	CD20- CD38- %lymphocyte	rs118073973	9	19948908	A	T	0.2924	0.06168	0.0402	2.20999e-06	3658
1066	CD20- CD38- %lymphocyte	rs55767134	10	17048435	C	G	-0.1443	0.03132	0.1837	4.19402e-06	3658
1067	CD20- CD38- %lymphocyte	rs308820	11	88142031	C	T	-0.1261	0.02837	0.7571	8.97491e-06	3658
1068	CD20- CD38- %lymphocyte	rs34666228	11	123385425	T	G	0.1512	0.02817	0.2346	8.46292e-08	3658
1069	CD20- CD38- %lymphocyte	rs75568717	14	22945689	A	G	-0.5357	0.1178	0.0107	5.62795e-06	3658
1070	CD20- CD38- %lymphocyte	rs35639639	16	5488091	C	T	0.1354	0.03002	0.2063	6.72295e-06	3658
1071	CD20- CD38- %lymphocyte	rs111737298	17	52847291	G	A	0.2263	0.05029	0.0596	7.01407e-06	3658
1072	CD20- CD38- %lymphocyte	rs16955339	17	52971060	T	G	0.3075	0.06234	0.0377	8.46292e-07	3658
1073	CD20- CD38- %lymphocyte	rs77510701	18	34838106	A	C	-0.2605	0.05636	0.0484	3.92103e-06	3658
1074	CD20- CD38- %lymphocyte	rs80339814	19	53396009	C	T	-0.2259	0.04752	0.0794	2.07501e-06	3658
1075	CD20- CD38- %lymphocyte	rs59902361	20	38334734	A	G	-0.2517	0.05532	0.0496	5.53898e-06	3658
1076	CD20- CD38- %lymphocyte	rs36071180	20	765164	A	G	0.1556	0.03334	0.1597	3.19198e-06	3658
1077	IgD- CD38- %B cell	rs61790670	1	84127219	A	C	0.1305	0.02908	0.2301	7.44801e-06	3657
1078	IgD- CD38- %B cell	rs115576360	4	156996644	A	G	-0.4062	0.09082	0.0194	7.96196e-06	3657
1079	IgD- CD38- %B cell	rs7726548	5	116807553	G	T	-0.1903	0.04045	0.103	2.64503e-06	3657
1080	IgD- CD38- %B cell	rs17405603	5	144608340	T	A	-0.1414	0.02769	0.2841	3.47296e-07	3657
1081	IgD- CD38- %B cell	rs62417843	6	91779902	C	T	-0.2629	0.05605	0.0502	2.82299e-06	3657
1082	IgD- CD38- %B cell	rs9265864	6	31312747	T	C	-0.1444	0.03125	0.4642	3.97997e-06	3657
1083	IgD- CD38- %B cell	rs2450220	8	119323401	T	C	0.1668	0.03177	0.816	1.60801e-07	3657
1084	IgD- CD38- %B cell	rs140191306	9	2570753	T	C	-0.4466	0.09399	0.0179	2.09701e-06	3657
1085	IgD- CD38- %B cell	rs11068290	12	110228055	T	C	-0.3746	0.0813	0.0231	4.21105e-06	3657
1086	IgD- CD38- %B cell	rs7994585	13	111083495	C	G	-0.1137	0.02485	0.4839	4.94504e-06	3657
1087	IgD- CD38- %B cell	rs7215243	17	78261805	G	A	0.1743	0.03642	0.1328	1.77501e-06	3657
1088	IgD- CD38- AC	rs77146037	1	178195174	G	A	-0.2726	0.05953	0.0472	4.81903e-06	3656
1089	IgD- CD38- AC	rs61790670	1	84127219	A	C	0.142	0.0294	0.23	1.409e-06	3656
1090	IgD- CD38- AC	rs114551034	2	66709035	A	G	-0.2926	0.05767	0.0509	4.08404e-07	3656
1091	IgD- CD38- AC	rs75524570	3	191905058	C	T	0.2161	0.04856	0.0673	8.81698e-06	3656
1092	IgD- CD38- AC	rs4697617	4	25771115	A	G	0.1401	0.02742	0.7103	3.38602e-07	3656
1093	IgD- CD38- AC	rs62521107	8	118851954	T	C	-0.2685	0.05455	0.058	8.90902e-07	3656
1094	IgD- CD38- AC	rs79416092	12	6775503	C	T	-0.4181	0.0925	0.0197	6.38807e-06	3656
1095	IgD- CD38- AC	rs421516	17	63135589	A	C	-0.3138	0.06366	0.9583	8.60399e-07	3656
1096	IgD- CD38- AC	rs77741094	21	42362418	G	C	-0.627	0.1131	0.0126	3.13899e-08	3656
1097	IgD- CD38- AC	rs144295598	22	45164171	A	G	0.5677	0.1226	0.0103	3.77703e-06	3656
1098	IgD+ CD38br %B cell	rs74907325	1	218429679	T	A	0.2307	0.04822	0.0666	1.793e-06	3657
1099	IgD+ CD38br %B cell	rs76084861	2	16114539	T	G	0.2748	0.06192	0.0368	9.3821e-06	3657
1100	IgD+ CD38br %B cell	rs16867231	2	181050023	A	G	-0.547	0.1138	0.0108	1.60199e-06	3657
1101	IgD+ CD38br %B cell	rs140380950	2	105587803	C	T	-0.3401	0.06356	0.0368	9.31001e-08	3657
1102	IgD+ CD38br %B cell	rs76112278	4	15915069	A	G	-0.4136	0.08735	0.0194	2.26699e-06	3657
1103	IgD+ CD38br %B cell	rs28393044	4	157437839	G	C	0.3089	0.06706	0.0334	4.24502e-06	3657
1104	IgD+ CD38br %B cell	rs13196511	6	44643196	A	G	-0.2113	0.04244	0.0913	6.72094e-07	3657
1105	IgD+ CD38br %B cell	rs117772462	7	48791017	A	T	-0.4299	0.0963	0.0159	8.29602e-06	3657
1106	IgD+ CD38br %B cell	rs17771512	8	120047880	A	C	-0.188	0.04163	0.0928	6.49995e-06	3657
1107	IgD+ CD38br %B cell	rs57998613	9	93109339	A	T	0.4342	0.0961	0.0156	6.42407e-06	3657
1108	IgD+ CD38br %B cell	rs28491938	9	41980474	T	C	0.1803	0.04053	0.1922	8.87892e-06	3657
1109	IgD+ CD38br %B cell	rs2362966	10	125560687	C	G	-0.2556	0.05243	0.0556	1.137e-06	3657
1110	IgD+ CD38br %B cell	rs35060907	10	132636158	T	G	-0.1953	0.04025	0.1036	1.277e-06	3657
1111	IgD+ CD38br %B cell	rs61880664	11	15343532	G	A	0.1564	0.03506	0.1389	8.43898e-06	3657
1112	IgD+ CD38br %B cell	rs11068290	12	110228055	T	C	0.3556	0.07908	0.0231	7.12607e-06	3657
1113	IgD+ CD38br %B cell	rs59879144	12	75564449	A	C	-0.4658	0.09637	0.0161	1.39801e-06	3657
1114	IgD+ CD38br %B cell	rs4903967	14	81485149	A	G	-0.1368	0.02733	0.6906	5.77697e-07	3657
1115	IgD+ CD38br %B cell	rs76840770	14	54814017	A	C	0.3538	0.07769	0.0246	5.42101e-06	3657
1116	IgD+ CD38br %B cell	rs75589249	14	43915569	T	C	-0.5871	0.1193	0.0107	8.99891e-07	3657
1117	IgD+ CD38br %B cell	rs147226531	16	54686774	C	T	0.517	0.115	0.0115	7.20593e-06	3657
1118	IgD+ CD38br %B cell	rs2216762	16	84759446	C	T	-0.1464	0.03092	0.8141	2.26199e-06	3657
1119	IgD+ CD38br %B cell	rs8059803	16	81603001	A	G	-0.122	0.02577	0.6504	2.28802e-06	3657
1120	IgD+ CD38br %B cell	rs72927038	18	51760939	T	C	-0.33	0.06793	0.0335	1.237e-06	3657
1121	CD11c+ monocyte AC	rs114693598	1	161500712	T	G	-0.1756	0.03803	0.1422	4.05602e-06	3020
1122	CD11c+ monocyte AC	rs2404849	1	224272792	G	T	0.1562	0.03041	0.7464	2.98003e-07	3020
1123	CD11c+ monocyte AC	rs7566224	2	79926957	G	A	-0.1499	0.03353	0.2253	8.08407e-06	3020
1124	CD11c+ monocyte AC	rs74610143	3	172744541	T	C	0.5582	0.1246	0.0124	7.76909e-06	3020
1125	CD11c+ monocyte AC	rs72835655	5	167349999	T	G	0.2511	0.05647	0.0594	9.04503e-06	3020
1126	CD11c+ monocyte AC	rs2295270	6	47216562	A	G	0.1506	0.03397	0.1901	9.64695e-06	3020
1127	CD11c+ monocyte AC	rs151194174	7	20995778	A	G	-0.3546	0.07814	0.0305	5.91902e-06	3020
1128	CD11c+ monocyte AC	rs2587473	10	72515785	T	C	-0.1429	0.0311	0.2432	4.55198e-06	3020
1129	CD11c+ monocyte AC	rs34936922	12	115758242	G	T	-0.1256	0.02836	0.3124	9.7681e-06	3020
1130	CD11c+ monocyte AC	rs113800324	12	69766606	T	C	0.2681	0.05996	0.05	8.051e-06	3020
1131	CD11c+ monocyte AC	rs9894233	17	45778747	A	T	-0.3991	0.08574	0.0268	3.38197e-06	3020
1132	CD11c+ monocyte AC	rs113451095	17	9975038	C	T	-0.2994	0.06307	0.0472	2.16601e-06	3020
1133	CD11c+ monocyte AC	rs73445777	18	46954097	G	T	-0.4778	0.1053	0.0151	5.93103e-06	3020
1134	CD11c+ monocyte AC	rs8175830	19	27851156	A	G	-0.2321	0.05209	0.0919	8.62402e-06	3020
1135	CD11c+ monocyte AC	rs150248455	21	46373171	A	G	0.25	0.05201	0.0674	1.59901e-06	3020
1136	CD11c+ monocyte %monocyte	rs191730825	1	46613239	G	A	0.4346	0.08042	0.0292	7.006e-08	3043
1137	CD11c+ monocyte %monocyte	rs115058278	3	101915678	A	T	0.4772	0.1021	0.0168	3.10699e-06	3043
1138	CD11c+ monocyte %monocyte	rs74610143	3	172744541	T	C	0.6366	0.1245	0.0125	3.36597e-07	3043
1139	CD11c+ monocyte %monocyte	rs11921245	3	65576520	C	T	0.1661	0.03726	0.1456	8.53395e-06	3043
1140	CD11c+ monocyte %monocyte	rs35237330	4	182768743	A	G	-0.2147	0.04484	0.0971	1.76901e-06	3043
1141	CD11c+ monocyte %monocyte	rs13186506	5	59111915	T	A	-0.1934	0.04296	0.104	6.99697e-06	3043
1142	CD11c+ monocyte %monocyte	rs75256410	5	176914227	T	C	0.545	0.1202	0.0122	6.05494e-06	3043
1143	CD11c+ monocyte %monocyte	rs13241407	7	153684820	G	A	-0.28	0.06121	0.0483	4.94698e-06	3043
1144	CD11c+ monocyte %monocyte	rs11766273	7	22775663	A	G	0.591	0.1283	0.0115	4.23399e-06	3043
1145	CD11c+ monocyte %monocyte	rs10227905	7	122075261	G	T	0.1214	0.0271	0.3971	7.70602e-06	3043
1146	CD11c+ monocyte %monocyte	rs73073066	7	23486970	T	C	0.4148	0.08775	0.023	2.377e-06	3043
1147	CD11c+ monocyte %monocyte	rs17689291	8	94037230	C	G	-0.575	0.1295	0.0107	9.29694e-06	3043
1148	CD11c+ monocyte %monocyte	rs4922033	8	19326303	T	C	0.1211	0.02694	0.3899	7.22404e-06	3043
1149	CD11c+ monocyte %monocyte	rs703009	10	26889823	T	C	-0.1616	0.03583	0.1687	6.72992e-06	3043
1150	CD11c+ monocyte %monocyte	rs11610005	12	27966210	G	C	-0.124	0.02698	0.4358	4.532e-06	3043
1151	CD11c+ monocyte %monocyte	rs57566659	12	42973243	C	G	0.3158	0.06253	0.0462	4.66702e-07	3043
1152	CD11c+ monocyte %monocyte	rs76968110	14	31160823	A	G	-0.4763	0.0957	0.0189	6.82402e-07	3043
1153	CD11c+ monocyte %monocyte	rs62002392	15	37200279	G	A	0.1924	0.04225	0.1119	5.50605e-06	3043
1154	CD11c+ monocyte %monocyte	rs16952634	16	53934556	A	G	-0.1936	0.04368	0.1032	9.61789e-06	3043
1155	CD11c+ monocyte %monocyte	rs8065103	17	45062476	G	A	0.1465	0.02963	0.7212	8.10793e-07	3043
1156	CD11c+ monocyte %monocyte	rs1381984	20	52655304	A	G	-0.1569	0.0349	0.1661	7.19598e-06	3043
1157	CD11c+ monocyte %monocyte	rs35149557	20	5421681	C	T	0.1579	0.03301	0.198	1.79602e-06	3043
1158	CD62L- monocyte AC	rs4656708	1	169701466	C	A	-0.3696	0.0647	0.0459	1.21801e-08	3019
1159	CD62L- monocyte AC	rs4987369	1	169662742	T	G	0.2378	0.03006	0.2774	3.6116e-15	3019
1160	CD62L- monocyte AC	rs62167331	2	56524393	A	G	-0.347	0.07464	0.0341	3.47896e-06	3019
1161	CD62L- monocyte AC	rs13068785	3	74703663	T	C	0.269	0.05861	0.0581	4.61604e-06	3019
1162	CD62L- monocyte AC	rs1907980	4	4859590	T	G	0.1274	0.02798	0.3596	5.45205e-06	3019
1163	CD62L- monocyte AC	rs11935230	4	136447876	C	G	0.1842	0.03607	0.1686	3.498e-07	3019
1164	CD62L- monocyte AC	rs278949	4	40461712	A	G	0.1235	0.02741	0.5561	6.86894e-06	3019
1165	CD62L- monocyte AC	rs17082777	4	63361327	A	G	-0.2033	0.04515	0.1014	6.95505e-06	3019
1166	CD62L- monocyte AC	rs11249570	5	177033794	A	G	-0.1525	0.02632	0.4581	7.66302e-09	3019
1167	CD62L- monocyte AC	rs4484736	8	66059237	A	G	-0.1386	0.03012	0.7173	4.36797e-06	3019
1168	CD62L- monocyte AC	rs530377	9	135337621	C	T	0.1627	0.03256	0.2211	6.12506e-07	3019
1169	CD62L- monocyte AC	rs77287889	10	89954638	A	G	0.352	0.07927	0.0301	9.29694e-06	3019
1170	CD62L- monocyte AC	rs116691483	11	111990120	A	G	0.3974	0.0895	0.0235	9.3261e-06	3019
1171	CD62L- monocyte AC	rs1800973	12	69744014	A	C	0.222	0.04861	0.083	5.12201e-06	3019
1172	CD62L- monocyte AC	rs4899265	14	69321561	C	A	0.139	0.02858	0.3475	1.213e-06	3019
1173	CD62L- monocyte AC	rs146793376	16	31775655	G	T	0.4639	0.104	0.0171	8.43801e-06	3019
1174	CD62L- monocyte AC	rs435806	19	2993427	C	T	-0.1417	0.03127	0.2448	6.08303e-06	3019
1175	CD62L- monocyte AC	rs149543954	20	15302488	T	G	0.295	0.06108	0.0517	1.434e-06	3019
1176	CD62L- monocyte %monocyte	rs4987360	1	169664867	G	A	0.3359	0.02969	0.2763	4.36918e-29	3042
1177	CD62L- monocyte %monocyte	rs4656708	1	169701466	C	A	-0.3294	0.06481	0.0457	3.93496e-07	3042
1178	CD62L- monocyte %monocyte	rs141287837	1	99082513	C	T	0.3492	0.07853	0.0306	9.03005e-06	3042
1179	CD62L- monocyte %monocyte	rs11694457	2	356029	C	T	0.5758	0.1297	0.0113	9.34609e-06	3042
1180	CD62L- monocyte %monocyte	rs9824107	3	174360449	A	C	-0.1976	0.04346	0.106	5.66304e-06	3042
1181	CD62L- monocyte %monocyte	rs62236339	3	16446085	A	T	0.228	0.05043	0.0769	6.40295e-06	3042
1182	CD62L- monocyte %monocyte	rs9859349	3	31661754	A	G	0.227	0.04151	0.1205	4.89204e-08	3042
1183	CD62L- monocyte %monocyte	rs36141595	4	32848987	G	A	-0.1512	0.03196	0.2516	2.34002e-06	3042
1184	CD62L- monocyte %monocyte	rs1816932	4	56771414	A	G	0.1467	0.02962	0.2855	7.76694e-07	3042
1185	CD62L- monocyte %monocyte	rs17624563	5	110456263	G	C	-0.2904	0.05766	0.0569	5.01695e-07	3042
1186	CD62L- monocyte %monocyte	rs11249570	5	177033794	A	G	-0.1315	0.02634	0.4578	6.29506e-07	3042
1187	CD62L- monocyte %monocyte	rs2399610	5	5737796	G	A	-0.1315	0.02718	0.4988	1.37101e-06	3042
1188	CD62L- monocyte %monocyte	rs76717104	7	17644035	T	C	0.4905	0.109	0.0155	7.02005e-06	3042
1189	CD62L- monocyte %monocyte	rs717824	7	14032498	T	C	-0.3108	0.06924	0.0396	7.45195e-06	3042
1190	CD62L- monocyte %monocyte	rs2124027	8	14941111	G	C	-0.4256	0.09413	0.0212	6.38602e-06	3042
1191	CD62L- monocyte %monocyte	rs530377	9	135337621	C	T	0.1614	0.03252	0.2206	7.28199e-07	3042
1192	CD62L- monocyte %monocyte	rs117765367	11	2024995	T	C	0.2982	0.06733	0.0403	9.82404e-06	3042
1193	CD62L- monocyte %monocyte	rs7139370	13	109976273	T	C	0.2947	0.0539	0.0676	4.96295e-08	3042
1194	CD62L- monocyte %monocyte	rs117309559	14	31030304	G	A	0.5719	0.1203	0.013	2.071e-06	3042
1195	CD62L- monocyte %monocyte	rs4899389	14	71667863	A	G	-0.1913	0.03943	0.132	1.281e-06	3042
1196	CD62L- monocyte %monocyte	rs45487297	14	30153119	A	T	0.6623	0.1201	0.0135	3.74498e-08	3042
1197	CD62L- monocyte %monocyte	rs7150584	14	58316355	T	C	-0.1787	0.03646	0.1624	9.95497e-07	3042
1198	CD62L- monocyte %monocyte	rs9807014	17	76108637	T	C	-0.2057	0.0397	0.1333	2.34498e-07	3042
1199	CD62L- monocyte %monocyte	rs9944612	18	60116421	A	C	0.1341	0.0294	0.283	5.30897e-06	3042
1200	CD62L- monocyte %monocyte	rs55859756	22	37139371	C	G	0.2127	0.04782	0.0866	8.93696e-06	3042
1201	CD11c+ CD62L- monocyte AC	rs2404849	1	224272792	G	T	0.1532	0.03003	0.7463	3.597e-07	3017
1202	CD11c+ CD62L- monocyte AC	rs1407142	1	86940820	C	T	0.201	0.04538	0.9123	9.81296e-06	3017
1203	CD11c+ CD62L- monocyte AC	rs55971447	1	161515326	T	C	-0.1809	0.03084	0.231	4.94698e-09	3017
1204	CD11c+ CD62L- monocyte AC	rs72660177	1	34019363	T	C	-0.2006	0.04321	0.1018	3.60903e-06	3017
1205	CD11c+ CD62L- monocyte AC	rs7566224	2	79926957	G	A	-0.1494	0.03316	0.2252	6.89208e-06	3017
1206	CD11c+ CD62L- monocyte AC	rs72835655	5	167349999	T	G	0.2484	0.05589	0.0595	9.1071e-06	3017
1207	CD11c+ CD62L- monocyte AC	rs11772116	7	23594922	C	G	0.225	0.04872	0.0766	4.02402e-06	3017
1208	CD11c+ CD62L- monocyte AC	rs1268974	10	80852378	G	A	0.117	0.02571	0.5486	5.50795e-06	3017
1209	CD11c+ CD62L- monocyte AC	rs11213272	11	109986288	G	A	0.3583	0.08017	0.027	8.13299e-06	3017
1210	CD11c+ CD62L- monocyte AC	rs12277397	11	134569102	T	G	0.1808	0.0396	0.1178	5.15395e-06	3017
1211	CD11c+ CD62L- monocyte AC	rs10891433	11	112642209	T	A	-0.1217	0.02721	0.3378	7.99392e-06	3017
1212	CD11c+ CD62L- monocyte AC	rs113800324	12	69766606	T	C	0.3099	0.05911	0.05	1.68298e-07	3017
1213	CD11c+ CD62L- monocyte AC	rs17474599	13	100593548	T	C	-0.5233	0.1093	0.0146	1.76498e-06	3017
1214	CD11c+ CD62L- monocyte AC	rs77694582	14	102895904	A	G	-0.2264	0.0505	0.0746	7.66002e-06	3017
1215	CD11c+ CD62L- monocyte AC	rs4899265	14	69321561	C	A	0.1241	0.02747	0.3474	6.43902e-06	3017
1216	CD11c+ CD62L- monocyte AC	rs4359381	15	61748527	C	G	0.2509	0.0547	0.06	4.70002e-06	3017
1217	CD11c+ CD62L- monocyte AC	rs12708874	16	66062093	T	A	-0.1526	0.03262	0.7957	3.00898e-06	3017
1218	CD11c+ CD62L- monocyte AC	rs9894233	17	45778747	A	T	-0.4108	0.08485	0.0268	1.355e-06	3017
1219	CD11c+ CD62L- monocyte AC	rs34142458	17	2792530	G	A	-0.1581	0.03498	0.8397	6.42096e-06	3017
1220	CD11c+ CD62L- monocyte AC	rs150248455	21	46373171	A	G	0.2439	0.05149	0.0673	2.273e-06	3017
1221	CD11c+ CD62L- monocyte AC	rs117545845	22	25622885	T	C	0.1774	0.03948	0.121	7.29693e-06	3017
1222	CD11c+ CD62L- monocyte %monocyte	rs116249234	1	56894640	A	G	0.245	0.0552	0.0661	9.3981e-06	3040
1223	CD11c+ CD62L- monocyte %monocyte	rs80087840	1	17966505	A	G	-0.6187	0.1345	0.0105	4.36999e-06	3040
1224	CD11c+ CD62L- monocyte %monocyte	rs191730825	1	46613239	G	A	0.3846	0.08124	0.0293	2.30399e-06	3040
1225	CD11c+ CD62L- monocyte %monocyte	rs10924239	1	245721841	A	G	0.207	0.04455	0.0993	3.51601e-06	3040
1226	CD11c+ CD62L- monocyte %monocyte	rs114693598	1	161500712	T	G	-0.195	0.03862	0.1418	4.68296e-07	3040
1227	CD11c+ CD62L- monocyte %monocyte	rs114857887	2	47354461	A	G	0.2479	0.05444	0.0673	5.49503e-06	3040
1228	CD11c+ CD62L- monocyte %monocyte	rs10804278	2	220533049	T	C	0.1244	0.02742	0.387	5.93595e-06	3040
1229	CD11c+ CD62L- monocyte %monocyte	rs74610143	3	172744541	T	C	0.5956	0.1263	0.0125	2.52203e-06	3040
1230	CD11c+ CD62L- monocyte %monocyte	rs11921245	3	65576520	C	T	0.1689	0.03761	0.1456	7.32302e-06	3040
1231	CD11c+ CD62L- monocyte %monocyte	rs138567833	4	182783833	A	G	-0.2161	0.0466	0.0895	3.68697e-06	3040
1232	CD11c+ CD62L- monocyte %monocyte	rs13241407	7	153684820	G	A	-0.2769	0.0616	0.0482	7.23003e-06	3040
1233	CD11c+ CD62L- monocyte %monocyte	rs73073066	7	23486970	T	C	0.4544	0.08893	0.0229	3.42997e-07	3040
1234	CD11c+ CD62L- monocyte %monocyte	rs4922033	8	19326303	T	C	0.1227	0.02728	0.3901	7.18208e-06	3040
1235	CD11c+ CD62L- monocyte %monocyte	rs1469503	11	112076693	T	A	0.2989	0.06464	0.9564	3.90796e-06	3040
1236	CD11c+ CD62L- monocyte %monocyte	rs57566659	12	42973243	C	G	0.3077	0.06328	0.0462	1.21599e-06	3040
1237	CD11c+ CD62L- monocyte %monocyte	rs1800973	12	69744014	A	C	0.25	0.04806	0.0831	2.10999e-07	3040
1238	CD11c+ CD62L- monocyte %monocyte	rs11610005	12	27966210	G	C	-0.1298	0.02728	0.4359	2.053e-06	3040
1239	CD11c+ CD62L- monocyte %monocyte	rs62002392	15	37200279	G	A	0.1991	0.04263	0.1118	3.12097e-06	3040
1240	CD11c+ CD62L- monocyte %monocyte	rs16952634	16	53934556	A	G	-0.1976	0.04413	0.1033	7.81592e-06	3040
1241	CD11c+ CD62L- monocyte %monocyte	rs4468691	17	45064678	G	A	0.1484	0.03016	0.7286	9.12998e-07	3040
1242	CD62L- HLA DR++ monocyte AC	rs74805957	2	112941273	T	C	0.3042	0.06703	0.0396	5.90704e-06	3018
1243	CD62L- HLA DR++ monocyte AC	rs1320172	3	61569753	T	C	0.1401	0.03165	0.2179	9.92293e-06	3018
1244	CD62L- HLA DR++ monocyte AC	rs7437802	4	148180897	T	C	-0.1209	0.02713	0.6269	8.65307e-06	3018
1245	CD62L- HLA DR++ monocyte AC	rs3797612	5	178631699	C	T	0.1137	0.02564	0.4606	9.52906e-06	3018
1246	CD62L- HLA DR++ monocyte AC	rs10948829	6	54476928	G	A	-0.2094	0.0463	0.0911	6.346e-06	3018
1247	CD62L- HLA DR++ monocyte AC	rs10759491	9	113852341	T	C	-0.1197	0.02688	0.4032	8.75004e-06	3018
1248	CD62L- HLA DR++ monocyte AC	rs10887149	10	124167004	A	G	0.1276	0.02858	0.3101	8.36392e-06	3018
1249	CD62L- HLA DR++ monocyte AC	rs28680389	11	134566275	A	G	0.2396	0.04966	0.0747	1.47299e-06	3018
1250	CD62L- HLA DR++ monocyte AC	rs938447	12	108746427	C	T	0.1364	0.02743	0.6473	6.93905e-07	3018
1251	CD62L- HLA DR++ monocyte AC	rs148420500	13	76034172	A	G	-0.4212	0.08981	0.0209	2.86398e-06	3018
1252	CD62L- HLA DR++ monocyte AC	rs4899265	14	69321561	C	A	0.1267	0.02759	0.3474	4.52699e-06	3018
1253	CD62L- HLA DR++ monocyte AC	rs139554006	14	53831558	A	G	0.3934	0.08287	0.0255	2.16501e-06	3018
1254	CD62L- HLA DR++ monocyte AC	rs144348353	15	88341038	T	G	0.3569	0.07891	0.0295	6.31393e-06	3018
1255	CD62L- HLA DR++ monocyte AC	rs7190107	16	50273295	A	T	-0.1416	0.03148	0.2169	7.05992e-06	3018
1256	CD62L- HLA DR++ monocyte AC	rs2240899	18	3595011	C	G	-0.1231	0.02767	0.6678	8.88505e-06	3018
1257	CD62L- HLA DR++ monocyte AC	rs117545845	22	25622885	T	C	0.1995	0.03962	0.1209	5.04696e-07	3018
1258	CD62L- HLA DR++ monocyte %monocyte	rs76234991	1	89120861	T	A	0.4559	0.1027	0.0178	9.40005e-06	3041
1259	CD62L- HLA DR++ monocyte %monocyte	rs9919190	1	165676784	G	C	-0.1352	0.02971	0.271	5.52993e-06	3041
1260	CD62L- HLA DR++ monocyte %monocyte	rs4668750	2	12351867	A	G	0.2764	0.05873	0.0524	2.63299e-06	3041
1261	CD62L- HLA DR++ monocyte %monocyte	rs6430066	2	145504787	C	T	0.1271	0.02872	0.329	9.97493e-06	3041
1262	CD62L- HLA DR++ monocyte %monocyte	rs356651	2	101541798	T	C	-0.176	0.03878	0.8576	5.87801e-06	3041
1263	CD62L- HLA DR++ monocyte %monocyte	rs2955643	3	9386094	A	G	0.1248	0.02633	0.4513	2.23501e-06	3041
1264	CD62L- HLA DR++ monocyte %monocyte	rs12485444	3	188135783	A	T	0.1287	0.02682	0.4742	1.67302e-06	3041
1265	CD62L- HLA DR++ monocyte %monocyte	rs151240896	3	9228763	G	A	-0.2473	0.0512	0.0702	1.42699e-06	3041
1266	CD62L- HLA DR++ monocyte %monocyte	rs11766800	7	50435617	T	A	-0.1541	0.03378	0.1981	5.28896e-06	3041
1267	CD62L- HLA DR++ monocyte %monocyte	rs78736203	10	18422972	A	G	-0.2955	0.06541	0.0449	6.48694e-06	3041
1268	CD62L- HLA DR++ monocyte %monocyte	rs35079623	14	31868358	C	T	0.3488	0.07433	0.0344	2.80899e-06	3041
1269	CD62L- HLA DR++ monocyte %monocyte	rs765044	19	2560423	G	T	0.1523	0.03151	0.2292	1.40101e-06	3041
1270	CD62L- HLA DR++ monocyte %monocyte	rs5761319	22	26322953	T	A	0.1333	0.02676	0.479	6.65503e-07	3041
1271	CD11c+ HLA DR++ monocyte AC	rs506388	1	229571061	G	T	0.1258	0.02806	0.632	7.66408e-06	3019
1272	CD11c+ HLA DR++ monocyte AC	rs56186608	1	45056124	T	C	-0.1271	0.02801	0.3741	5.88803e-06	3019
1273	CD11c+ HLA DR++ monocyte AC	rs72660177	1	34019363	T	C	-0.198	0.04402	0.1017	7.13806e-06	3019
1274	CD11c+ HLA DR++ monocyte AC	rs2404849	1	224272792	G	T	0.1466	0.03065	0.7464	1.79602e-06	3019
1275	CD11c+ HLA DR++ monocyte AC	rs6808893	3	188133439	T	C	-0.1285	0.02714	0.5711	2.31201e-06	3019
1276	CD11c+ HLA DR++ monocyte AC	rs9810334	3	87446620	A	T	-0.4915	0.1072	0.0184	4.74602e-06	3019
1277	CD11c+ HLA DR++ monocyte AC	rs74610143	3	172744541	T	C	0.5811	0.1256	0.0124	3.83902e-06	3019
1278	CD11c+ HLA DR++ monocyte AC	rs55651060	6	67292748	T	G	-0.5072	0.1058	0.0157	1.71498e-06	3019
1279	CD11c+ HLA DR++ monocyte AC	rs2295270	6	47216562	A	G	0.1631	0.03419	0.19	1.91898e-06	3019
1280	CD11c+ HLA DR++ monocyte AC	rs151194174	7	20995778	A	G	-0.3754	0.07868	0.0305	1.91898e-06	3019
1281	CD11c+ HLA DR++ monocyte AC	rs2587473	10	72515785	T	C	-0.1584	0.03131	0.2433	4.46601e-07	3019
1282	CD11c+ HLA DR++ monocyte AC	rs12277397	11	134569102	T	G	0.1863	0.04033	0.1179	4e-06	3019
1283	CD11c+ HLA DR++ monocyte AC	rs112353331	13	100594821	T	C	-0.4377	0.09729	0.0197	7.07995e-06	3019
1284	CD11c+ HLA DR++ monocyte AC	rs148420500	13	76034172	A	G	-0.4097	0.091	0.0209	6.96996e-06	3019
1285	CD11c+ HLA DR++ monocyte AC	rs9894233	17	45778747	A	T	-0.3853	0.08638	0.0268	8.46896e-06	3019
1286	CD11c+ HLA DR++ monocyte AC	rs76376209	17	35215045	T	C	-0.1651	0.03714	0.1423	9.12809e-06	3019
1287	CD11c+ HLA DR++ monocyte AC	rs117545845	22	25622885	T	C	0.189	0.04018	0.1211	2.678e-06	3019
1288	CD11c+ HLA DR++ monocyte %monocyte	rs77361483	1	56892198	T	C	0.2544	0.05533	0.0661	4.45502e-06	3042
1289	CD11c+ HLA DR++ monocyte %monocyte	rs191730825	1	46613239	G	A	0.3732	0.08142	0.0293	4.74799e-06	3042
1290	CD11c+ HLA DR++ monocyte %monocyte	rs6808893	3	188133439	T	C	-0.1582	0.02739	0.5717	8.47208e-09	3042
1291	CD11c+ HLA DR++ monocyte %monocyte	rs74610143	3	172744541	T	C	0.6697	0.1264	0.0125	1.26101e-07	3042
1292	CD11c+ HLA DR++ monocyte %monocyte	rs35237330	4	182768743	A	G	-0.2309	0.04538	0.0971	3.82402e-07	3042
1293	CD11c+ HLA DR++ monocyte %monocyte	rs6942832	7	24465888	T	A	0.1238	0.02716	0.4196	5.39498e-06	3042
1294	CD11c+ HLA DR++ monocyte %monocyte	rs78175301	7	23629053	G	A	0.4043	0.0873	0.0251	3.78504e-06	3042
1295	CD11c+ HLA DR++ monocyte %monocyte	rs11785252	8	117400280	A	C	-0.1459	0.03084	0.7429	2.32097e-06	3042
1296	CD11c+ HLA DR++ monocyte %monocyte	rs2587473	10	72515785	T	C	-0.1412	0.03166	0.2431	8.46798e-06	3042
1297	CD11c+ HLA DR++ monocyte %monocyte	rs1469503	11	112076693	T	A	0.304	0.06476	0.9564	2.80498e-06	3042
1298	CD11c+ HLA DR++ monocyte %monocyte	rs7101558	11	115387449	G	A	-0.3015	0.06462	0.044	3.21299e-06	3042
1299	CD11c+ HLA DR++ monocyte %monocyte	rs76968110	14	31160823	A	G	-0.447	0.0967	0.0189	3.95303e-06	3042
1300	CD11c+ HLA DR++ monocyte %monocyte	rs9897015	17	45202758	A	G	-0.1267	0.02729	0.3922	3.58798e-06	3042
1301	CD11c+ HLA DR++ monocyte %monocyte	rs76376209	17	35215045	T	C	-0.1798	0.03753	0.1418	1.749e-06	3042
1302	CD11c+ HLA DR++ monocyte %monocyte	rs6038180	20	5465449	C	T	0.1304	0.02905	0.2936	7.41293e-06	3042
1303	CD11c+ HLA DR++ monocyte %monocyte	rs143643742	20	45975692	G	A	-0.4681	0.1043	0.0168	7.46105e-06	3042
1304	Myeloid DC AC	rs6427368	1	157275152	C	T	-0.1141	0.02545	0.527	7.60204e-06	3387
1305	Myeloid DC AC	rs75072970	1	161058351	C	T	0.3859	0.05732	0.0531	1.93999e-11	3387
1306	Myeloid DC AC	rs115805162	1	161410253	T	C	-0.2265	0.03229	0.2083	2.75296e-12	3387
1307	Myeloid DC AC	rs71632979	1	161526397	G	A	0.6546	0.02797	0.2449	2.29087e-112	3387
1308	Myeloid DC AC	rs516847	1	160799360	G	C	0.1559	0.02621	0.4297	3.02197e-09	3387
1309	Myeloid DC AC	rs17017403	2	112435483	C	T	-0.2007	0.04301	0.0977	3.18002e-06	3387
1310	Myeloid DC AC	rs72794768	2	40472950	A	C	0.5531	0.1168	0.012	2.27002e-06	3387
1311	Myeloid DC AC	rs115389169	3	1981195	T	C	-0.5608	0.1242	0.0118	6.54305e-06	3387
1312	Myeloid DC AC	rs4681269	3	145530567	G	A	-0.1157	0.02587	0.4244	7.97003e-06	3387
1313	Myeloid DC AC	rs17036497	4	106927356	T	C	-0.4793	0.1065	0.0136	6.98393e-06	3387
1314	Myeloid DC AC	rs79275634	5	112543958	A	G	0.574	0.1265	0.0106	5.90704e-06	3387
1315	Myeloid DC AC	rs62504404	8	38806068	A	G	0.1205	0.0252	0.4846	1.81301e-06	3387
1316	Myeloid DC AC	rs16938204	8	73348626	T	C	0.1297	0.02755	0.2938	2.60898e-06	3387
1317	Myeloid DC AC	rs10746769	9	88374754	C	T	-0.1438	0.03219	0.8078	8.21391e-06	3387
1318	Myeloid DC AC	rs10763776	10	30413417	A	T	-0.1158	0.02585	0.428	7.76104e-06	3387
1319	Myeloid DC AC	rs17711429	11	34866130	G	A	0.3915	0.08829	0.0214	9.54707e-06	3387
1320	Myeloid DC AC	rs1551097	12	7376654	G	A	-0.1221	0.02596	0.3828	2.64899e-06	3387
1321	Myeloid DC AC	rs206131	13	32875763	T	C	-0.1238	0.02757	0.3106	7.34294e-06	3387
1322	Myeloid DC AC	rs1664690	19	4079922	T	A	0.1978	0.04469	0.9117	9.85099e-06	3387
1323	Myeloid DC AC	rs6048352	20	22780354	G	A	-0.1264	0.02708	0.6811	3.16701e-06	3387
1324	Myeloid DC %DC	rs71639910	1	161937774	A	G	0.2526	0.05138	0.0688	9.21998e-07	3410
1325	Myeloid DC %DC	rs71632979	1	161526397	G	A	0.6258	0.0287	0.2447	8.46058e-99	3410
1326	Myeloid DC %DC	rs115805162	1	161410253	T	C	-0.2046	0.03284	0.2084	5.25001e-10	3410
1327	Myeloid DC %DC	rs75072970	1	161058351	C	T	0.2837	0.05799	0.0531	1.04299e-06	3410
1328	Myeloid DC %DC	rs66730637	2	65193712	T	C	-0.2154	0.04634	0.0839	3.478e-06	3410
1329	Myeloid DC %DC	rs7577824	2	111876763	A	G	-0.1227	0.02584	0.4757	2.14699e-06	3410
1330	Myeloid DC %DC	rs141267173	2	211051993	T	C	-0.2542	0.05602	0.0531	5.89902e-06	3410
1331	Myeloid DC %DC	rs11715127	3	384169	C	G	-0.1682	0.03678	0.1276	4.99505e-06	3410
1332	Myeloid DC %DC	rs62272723	3	151963160	T	G	0.2972	0.05987	0.0501	7.26708e-07	3410
1333	Myeloid DC %DC	rs114586806	6	36323614	T	C	0.3577	0.07639	0.0292	2.93299e-06	3410
1334	Myeloid DC %DC	rs196051	6	22056131	G	A	0.1185	0.02668	0.3971	9.16495e-06	3410
1335	Myeloid DC %DC	rs876036	7	50307710	C	T	0.1584	0.02961	0.2645	9.42193e-08	3410
1336	Myeloid DC %DC	rs4921823	8	17810983	T	C	-0.3324	0.07035	0.0362	2.39398e-06	3410
1337	Myeloid DC %DC	rs34547718	8	130647985	G	T	-0.1378	0.02808	0.2875	9.67297e-07	3410
1338	Myeloid DC %DC	rs1571857	9	135295345	T	C	-0.2037	0.04568	0.0855	8.53002e-06	3410
1339	Myeloid DC %DC	rs145330472	9	31374800	A	G	-0.3648	0.07932	0.0265	4.39805e-06	3410
1340	Myeloid DC %DC	rs1330145	9	110467582	G	T	0.1193	0.02592	0.5802	4.35101e-06	3410
1341	Myeloid DC %DC	rs4752481	10	122700529	T	G	0.1266	0.02587	0.4535	1.034e-06	3410
1342	Myeloid DC %DC	rs10735429	12	108726677	G	A	-0.1364	0.02991	0.7411	5.313e-06	3410
1343	Myeloid DC %DC	rs73180904	13	44765322	T	C	0.2116	0.04675	0.0842	6.223e-06	3410
1344	Myeloid DC %DC	rs79691782	16	111247	T	C	-0.223	0.04904	0.0783	5.62898e-06	3410
1345	Myeloid DC %DC	rs79631949	17	12078483	T	C	0.5111	0.1141	0.0136	7.71099e-06	3410
1346	Myeloid DC %DC	rs73064521	19	58148090	T	A	-0.2695	0.05971	0.0466	6.58097e-06	3410
1347	Myeloid DC %DC	rs6079813	20	15407093	A	G	-0.5066	0.1102	0.0136	4.43803e-06	3410
1348	Myeloid DC %DC	rs12628370	22	27665142	T	C	-0.1675	0.03597	0.1474	3.34996e-06	3410
1349	Plasmacytoid DC AC	rs6751072	2	1970675	T	C	-0.1841	0.04126	0.0957	8.41492e-06	3374
1350	Plasmacytoid DC AC	rs1519529	2	136974257	G	C	0.1335	0.0282	0.2393	2.274e-06	3374
1351	Plasmacytoid DC AC	rs6708784	2	111927379	G	A	0.1169	0.02406	0.4784	1.243e-06	3374
1352	Plasmacytoid DC AC	rs12616455	2	85696551	A	G	0.1321	0.02633	0.7121	5.57301e-07	3374
1353	Plasmacytoid DC AC	rs2164210	2	136580287	C	T	0.1937	0.02628	0.3244	2.11787e-13	3374
1354	Plasmacytoid DC AC	rs77908862	3	104696995	C	T	0.2251	0.04706	0.071	1.79399e-06	3374
1355	Plasmacytoid DC AC	rs2545798	5	176855627	A	T	0.1163	0.02379	0.4813	1.05201e-06	3374
1356	Plasmacytoid DC AC	rs62354582	5	36514924	T	C	0.5481	0.1034	0.0133	1.245e-07	3374
1357	Plasmacytoid DC AC	rs73064418	7	21574985	C	T	-0.2167	0.04768	0.0702	5.68696e-06	3374
1358	Plasmacytoid DC AC	rs186765793	7	11535712	T	C	-0.3111	0.06766	0.0325	4.41804e-06	3374
1359	Plasmacytoid DC AC	rs876039	7	50308811	C	G	-0.1971	0.02752	0.2619	9.51481e-13	3374
1360	Plasmacytoid DC AC	rs11776881	8	131805603	C	A	0.1139	0.02439	0.4092	3.14101e-06	3374
1361	Plasmacytoid DC AC	rs2862050	10	99691593	T	C	-0.1453	0.03097	0.818	2.81598e-06	3374
1362	Plasmacytoid DC AC	rs17108993	10	95364033	G	C	-0.4462	0.1003	0.0141	8.93203e-06	3374
1363	Plasmacytoid DC AC	rs117112573	12	53745426	C	G	0.3807	0.0838	0.0202	5.73694e-06	3374
1364	Plasmacytoid DC AC	rs17582557	13	101828654	C	T	0.4301	0.09125	0.0169	2.54302e-06	3374
1365	Plasmacytoid DC AC	rs76924856	14	100464091	G	T	-0.2103	0.04684	0.0637	7.32099e-06	3374
1366	Plasmacytoid DC AC	rs217667	14	62358847	T	C	0.1614	0.03341	0.1457	1.424e-06	3374
1367	Plasmacytoid DC AC	rs138423727	15	43005653	C	T	0.3131	0.06882	0.0313	5.55405e-06	3374
1368	Plasmacytoid DC AC	rs147983983	16	83921634	G	T	0.3127	0.06932	0.0319	6.69499e-06	3374
1369	Plasmacytoid DC AC	rs16977238	17	70427321	A	G	0.152	0.034	0.1432	8.07105e-06	3374
1370	Plasmacytoid DC AC	rs10853636	18	51412543	G	A	0.1138	0.02422	0.4413	2.72703e-06	3374
1371	DC AC	rs115805162	1	161410253	T	C	-0.1935	0.03213	0.2087	1.911e-09	3374
1372	DC AC	rs911228	1	160145298	A	G	0.1199	0.02567	0.5697	3.08901e-06	3374
1373	DC AC	rs55971447	1	161515326	T	C	0.5889	0.02846	0.2358	1.19812e-89	3374
1374	DC AC	rs75072970	1	161058351	C	T	0.3483	0.05681	0.0532	9.7389e-10	3374
1375	DC AC	rs516847	1	160799360	G	C	0.1357	0.02606	0.4298	2.048e-07	3374
1376	DC AC	rs12144062	1	120123990	T	C	0.1591	0.03557	0.1464	8.00295e-06	3374
1377	DC AC	rs2322660	2	136557319	T	C	0.1262	0.02779	0.3254	5.77205e-06	3374
1378	DC AC	rs17017403	2	112435483	C	T	-0.195	0.04252	0.098	4.68296e-06	3374
1379	DC AC	rs7355664	2	47496463	C	G	0.1158	0.0251	0.4502	4.08498e-06	3374
1380	DC AC	rs6782857	3	31185662	A	G	0.1846	0.04063	0.1101	5.74103e-06	3374
1381	DC AC	rs115751481	3	41531792	A	T	-0.3782	0.08174	0.0258	3.843e-06	3374
1382	DC AC	rs11748731	5	30878060	T	C	0.3124	0.06744	0.0362	3.75396e-06	3374
1383	DC AC	rs79275634	5	112543958	A	G	0.5945	0.1248	0.0107	1.98299e-06	3374
1384	DC AC	rs2490034	6	3870889	A	G	0.1328	0.02893	0.7432	4.60596e-06	3374
1385	DC AC	rs35802809	7	46017435	T	G	-0.3287	0.07248	0.0313	5.94895e-06	3374
1386	DC AC	rs28854187	8	73320315	A	G	0.1282	0.02716	0.2964	2.452e-06	3374
1387	DC AC	rs62504404	8	38806068	A	G	0.125	0.02491	0.4843	5.47797e-07	3374
1388	DC AC	rs138192280	9	88411604	T	C	0.1545	0.0336	0.1679	4.39805e-06	3374
1389	DC AC	rs148992587	12	133840068	A	C	-0.1495	0.03214	0.3085	3.40197e-06	3374
1390	DC AC	rs1551097	12	7376654	G	A	-0.1177	0.0257	0.3831	4.88596e-06	3374
1391	DC AC	rs9590896	13	32877696	A	G	-0.1209	0.02728	0.3103	9.57789e-06	3374
1392	DC AC	rs115102594	17	35251042	G	C	-0.252	0.05419	0.0603	3.434e-06	3374
1393	CD62L- DC AC	rs148765873	1	161221713	C	T	-0.3269	0.06466	0.0438	4.52595e-07	3387
1394	CD62L- DC AC	rs71632979	1	161526397	G	A	0.7524	0.02735	0.2449	1.40281e-150	3387
1395	CD62L- DC AC	rs3933769	1	161559327	G	A	-0.1292	0.02765	0.6134	3.09799e-06	3387
1396	CD62L- DC AC	rs71639910	1	161937774	A	G	0.3586	0.05081	0.0686	2.04692e-12	3387
1397	CD62L- DC AC	rs115805162	1	161410253	T	C	-0.2709	0.03229	0.2083	7.20112e-17	3387
1398	CD62L- DC AC	rs75072970	1	161058351	C	T	0.4289	0.05742	0.0531	1.01789e-13	3387
1399	CD62L- DC AC	rs9855547	3	163257483	G	T	0.1447	0.03248	0.8091	8.67801e-06	3387
1400	CD62L- DC AC	rs771894	9	1642516	A	G	0.2383	0.05385	0.0602	9.91402e-06	3387
1401	CD62L- DC AC	rs116910026	11	19877912	T	C	0.2767	0.05667	0.0512	1.09401e-06	3387
1402	CD62L- DC AC	rs149812305	11	5480718	C	T	-0.36	0.0755	0.0272	1.94299e-06	3387
1403	CD62L- DC AC	rs73231298	12	127036033	A	G	0.1337	0.02799	0.287	1.86599e-06	3387
1404	CD62L- DC AC	rs35519924	15	81119490	A	G	0.128	0.02738	0.3276	3.039e-06	3387
1405	CD62L- DC AC	rs139058442	16	74973365	A	G	0.3107	0.07021	0.0353	9.94489e-06	3387
1406	CD62L- DC AC	rs6048352	20	22780354	G	A	-0.1219	0.02717	0.6811	7.54797e-06	3387
1407	CD62L- DC %DC	rs1515318	1	105108278	A	G	-0.1257	0.02658	0.435	2.34401e-06	3410
1408	CD62L- DC %DC	rs75072970	1	161058351	C	T	0.3832	0.05865	0.0531	7.35699e-11	3410
1409	CD62L- DC %DC	rs33943686	1	169951997	T	C	0.1432	0.02679	0.4054	9.59091e-08	3410
1410	CD62L- DC %DC	rs6537835	1	115108914	A	G	-0.2072	0.03711	0.8488	2.54302e-08	3410
1411	CD62L- DC %DC	rs79979402	1	62527805	G	A	0.2373	0.05218	0.0679	5.63599e-06	3410
1412	CD62L- DC %DC	rs341029	1	77072414	A	G	-0.137	0.02939	0.7375	3.25499e-06	3410
1413	CD62L- DC %DC	rs10918342	1	161950451	A	G	-0.1766	0.02885	0.7191	1.044e-09	3410
1414	CD62L- DC %DC	rs56199187	1	161520931	T	C	0.7548	0.02809	0.2441	2.11349e-144	3410
1415	CD62L- DC %DC	rs4680245	3	155938532	A	G	-0.3312	0.07348	0.0334	6.80503e-06	3410
1416	CD62L- DC %DC	rs62300075	4	43118540	C	A	0.1381	0.027	0.3707	3.32499e-07	3410
1417	CD62L- DC %DC	rs702185	9	1621830	G	A	0.2232	0.04854	0.0783	4.41205e-06	3410
1418	CD62L- DC %DC	rs138315340	11	19889219	T	A	0.2575	0.05769	0.0516	8.35391e-06	3410
1419	CD62L- DC %DC	rs41275192	11	6479487	C	T	0.4062	0.09061	0.021	7.61395e-06	3410
1420	CD62L- DC %DC	rs149812305	11	5480718	C	T	-0.3592	0.07663	0.0271	2.87799e-06	3410
1421	CD62L- DC %DC	rs2332920	14	73286458	G	A	0.1217	0.02693	0.3752	6.40103e-06	3410
1422	CD62L- DC %DC	rs7163051	15	68361528	A	G	0.1266	0.02752	0.3702	4.34901e-06	3410
1423	CD62L- DC %DC	rs2024391	16	11907102	T	C	0.1625	0.0348	0.1736	3.13098e-06	3410
1424	CD62L- DC %DC	rs5767014	22	48474288	C	T	-0.1368	0.03073	0.7776	8.76799e-06	3410
1425	CD86+ myeloid DC AC	rs12134798	1	120115384	T	C	0.1639	0.03471	0.1673	2.44602e-06	3387
1426	CD86+ myeloid DC AC	rs380095	1	168035104	C	G	-0.3455	0.06882	0.9609	5.44503e-07	3387
1427	CD86+ myeloid DC AC	rs71639910	1	161937774	A	G	0.3667	0.05205	0.0686	2.25476e-12	3387
1428	CD86+ myeloid DC AC	rs3933769	1	161559327	G	A	-0.1376	0.02836	0.6134	1.28201e-06	3387
1429	CD86+ myeloid DC AC	rs115805162	1	161410253	T	C	-0.2673	0.03328	0.2083	1.29211e-15	3387
1430	CD86+ myeloid DC AC	rs71632979	1	161526397	G	A	0.8088	0.02785	0.2449	9.7051e-166	3387
1431	CD86+ myeloid DC AC	rs3789359	1	181020181	C	T	-0.3862	0.08529	0.023	6.158e-06	3387
1432	CD86+ myeloid DC AC	rs75072970	1	161058351	C	T	0.4059	0.05879	0.0531	5.96898e-12	3387
1433	CD86+ myeloid DC AC	rs115849513	3	1827937	T	A	-0.3927	0.08325	0.0245	2.495e-06	3387
1434	CD86+ myeloid DC AC	rs2378915	4	179515509	A	C	0.2255	0.04617	0.9113	1.084e-06	3387
1435	CD86+ myeloid DC AC	rs1996740	4	78748977	G	A	-0.1156	0.02607	0.4786	9.55807e-06	3387
1436	CD86+ myeloid DC AC	rs923967	8	116153312	A	T	-0.1177	0.0264	0.4074	8.52806e-06	3387
1437	CD86+ myeloid DC AC	rs16938204	8	73348626	T	C	0.1278	0.02818	0.2938	5.94005e-06	3387
1438	CD86+ myeloid DC AC	rs12005879	9	133737649	A	G	-0.2492	0.05518	0.0576	6.52995e-06	3387
1439	CD86+ myeloid DC AC	rs12312176	12	8740289	A	G	-0.3651	0.07611	0.0298	1.679e-06	3387
1440	CD86+ myeloid DC AC	rs9557311	13	100459317	A	G	0.1673	0.03771	0.1333	9.41499e-06	3387
1441	CD86+ myeloid DC AC	rs79497887	16	57725145	G	C	-0.2163	0.04565	0.0865	2.25798e-06	3387
1442	CD86+ myeloid DC AC	rs72846852	17	77253136	T	C	-0.3544	0.07783	0.0282	5.46903e-06	3387
1443	CD86+ myeloid DC %DC	rs71639910	1	161937774	A	G	0.3612	0.0521	0.0688	4.9023e-12	3410
1444	CD86+ myeloid DC %DC	rs3789359	1	181020181	C	T	-0.3803	0.0855	0.0229	8.93799e-06	3410
1445	CD86+ myeloid DC %DC	rs113995133	1	163485197	A	G	-0.6667	0.1287	0.0103	2.339e-07	3410
1446	CD86+ myeloid DC %DC	rs75072970	1	161058351	C	T	0.3513	0.05892	0.0531	2.73099e-09	3410
1447	CD86+ myeloid DC %DC	rs115805162	1	161410253	T	C	-0.2598	0.03331	0.2084	8.20163e-15	3410
1448	CD86+ myeloid DC %DC	rs139939515	1	163958750	T	C	-0.6222	0.1176	0.0123	1.30299e-07	3410
1449	CD86+ myeloid DC %DC	rs71632979	1	161526397	G	A	0.8089	0.02792	0.2447	4.21697e-165	3410
1450	CD86+ myeloid DC %DC	rs950485	1	82817239	C	A	0.1227	0.02577	0.4919	2.01002e-06	3410
1451	CD86+ myeloid DC %DC	rs1996740	4	78748977	G	A	-0.1204	0.02608	0.4776	4.06602e-06	3410
1452	CD86+ myeloid DC %DC	rs2378915	4	179515509	A	C	0.2177	0.04621	0.9116	2.55499e-06	3410
1453	CD86+ myeloid DC %DC	rs143512471	5	63081773	A	G	-0.3741	0.08154	0.026	4.62999e-06	3410
1454	CD86+ myeloid DC %DC	rs113404917	6	147461264	T	C	0.2353	0.05309	0.0633	9.64295e-06	3410
1455	CD86+ myeloid DC %DC	rs78169719	7	157588588	C	A	-0.443	0.09659	0.0177	4.67703e-06	3410
1456	CD86+ myeloid DC %DC	rs77148097	7	98162546	G	A	-0.225	0.04933	0.0767	5.26296e-06	3410
1457	CD86+ myeloid DC %DC	rs75358870	14	30170464	A	C	0.5691	0.1186	0.0128	1.66901e-06	3410
1458	CD86+ myeloid DC %DC	rs72745440	15	67606602	A	C	-0.5139	0.11	0.0141	3.12702e-06	3410
1459	CD86+ myeloid DC %DC	rs113345111	18	22455983	G	A	0.2938	0.06497	0.0428	6.30507e-06	3410
1460	CD86+ myeloid DC %DC	rs77768825	19	30509788	G	A	0.2261	0.04991	0.0755	6.09902e-06	3410
1461	CD86+ plasmacytoid DC AC	rs56164117	1	45173351	C	T	-0.1223	0.02608	0.3543	2.86603e-06	3374
1462	CD86+ plasmacytoid DC AC	rs1991164	2	1732855	C	T	-0.117	0.02506	0.5529	3.13798e-06	3374
1463	CD86+ plasmacytoid DC AC	rs13088702	3	121714019	C	T	0.3946	0.07957	0.0252	7.45401e-07	3374
1464	CD86+ plasmacytoid DC AC	rs78379738	5	148318809	G	T	0.3098	0.06801	0.0368	5.41801e-06	3374
1465	CD86+ plasmacytoid DC AC	rs10248630	7	67115438	G	T	-0.1133	0.02489	0.5221	5.53095e-06	3374
1466	CD86+ plasmacytoid DC AC	rs2725015	8	4465101	G	A	-0.1473	0.02834	0.266	2.16601e-07	3374
1467	CD86+ plasmacytoid DC AC	rs79116372	8	36308379	T	A	-0.3011	0.06551	0.0375	4.44396e-06	3374
1468	CD86+ plasmacytoid DC AC	rs139557155	9	77583476	G	A	0.2575	0.05462	0.0578	2.52203e-06	3374
1469	CD86+ plasmacytoid DC AC	rs61852527	10	90380589	G	A	-0.2618	0.0509	0.0649	2.84197e-07	3374
1470	CD86+ plasmacytoid DC AC	rs9513487	13	99428046	G	T	0.1234	0.0269	0.3251	4.67498e-06	3374
1471	CD86+ plasmacytoid DC AC	rs11852100	14	36478046	C	A	0.2639	0.0548	0.0587	1.527e-06	3374
1472	CD86+ plasmacytoid DC AC	rs114468547	16	78055434	G	A	-0.2713	0.05921	0.0491	4.77101e-06	3374
1473	CD86+ plasmacytoid DC AC	rs118148569	16	13019834	T	C	0.2729	0.05772	0.0505	2.362e-06	3374
1474	CD86+ plasmacytoid DC AC	rs55661426	17	33837255	T	G	0.1566	0.03308	0.1763	2.29002e-06	3374
1475	CD86+ plasmacytoid DC AC	rs150206669	18	66297295	G	C	-0.4937	0.1106	0.0123	8.30692e-06	3374
1476	CD86+ plasmacytoid DC AC	rs313778	19	3313321	T	C	-0.2171	0.04867	0.0702	8.44695e-06	3374
1477	CD86+ plasmacytoid DC AC	rs11701450	21	34628034	G	C	0.3632	0.08004	0.0252	5.90201e-06	3374
1478	CD86+ plasmacytoid DC %DC	rs3845548	1	161507448	T	C	-0.2739	0.02938	0.2345	1.98381e-20	3410
1479	CD86+ plasmacytoid DC %DC	rs513617	1	34413398	T	C	0.1173	0.0264	0.3594	9.1939e-06	3410
1480	CD86+ plasmacytoid DC %DC	rs11811863	1	247577856	T	C	-0.1537	0.03086	0.2186	6.62598e-07	3410
1481	CD86+ plasmacytoid DC %DC	rs10170363	2	15272805	T	C	0.1318	0.02687	0.2944	9.80189e-07	3410
1482	CD86+ plasmacytoid DC %DC	rs66967216	2	190942111	A	G	-0.3759	0.07853	0.0265	1.76799e-06	3410
1483	CD86+ plasmacytoid DC %DC	rs1915087	3	121838791	C	T	0.1569	0.03084	0.2025	3.84601e-07	3410
1484	CD86+ plasmacytoid DC %DC	rs78379738	5	148318809	G	T	0.3227	0.06823	0.0364	2.34202e-06	3410
1485	CD86+ plasmacytoid DC %DC	rs6930632	6	155772981	T	C	-0.1504	0.03249	0.1789	3.80803e-06	3410
1486	CD86+ plasmacytoid DC %DC	rs6463191	7	43492179	A	G	-0.1275	0.02658	0.3198	1.68702e-06	3410
1487	CD86+ plasmacytoid DC %DC	rs55966096	8	4474949	C	T	-0.1321	0.02729	0.3085	1.36101e-06	3410
1488	CD86+ plasmacytoid DC %DC	rs55732541	9	8370207	C	T	-0.186	0.04137	0.1062	7.12e-06	3410
1489	CD86+ plasmacytoid DC %DC	rs139557155	9	77583476	G	A	0.277	0.05451	0.0578	3.92799e-07	3410
1490	CD86+ plasmacytoid DC %DC	rs117919713	9	77145787	G	C	0.2457	0.05442	0.0588	6.553e-06	3410
1491	CD86+ plasmacytoid DC %DC	rs72810797	10	30336672	T	C	-0.4408	0.09664	0.0172	5.27898e-06	3410
1492	CD86+ plasmacytoid DC %DC	rs61852527	10	90380589	G	A	-0.2768	0.05083	0.0648	5.53694e-08	3410
1493	CD86+ plasmacytoid DC %DC	rs11231693	11	63862612	A	G	-0.2631	0.05451	0.0554	1.44601e-06	3410
1494	CD86+ plasmacytoid DC %DC	rs12311260	12	18094072	G	C	0.2649	0.0576	0.0501	4.38399e-06	3410
1495	CD86+ plasmacytoid DC %DC	rs9513487	13	99428046	G	T	0.131	0.0268	0.326	1.065e-06	3410
1496	CD86+ plasmacytoid DC %DC	rs34692286	13	28137152	C	G	-0.114	0.02574	0.3865	9.75102e-06	3410
1497	CD86+ plasmacytoid DC %DC	rs11852100	14	36478046	C	A	0.2436	0.05467	0.0587	8.60696e-06	3410
1498	CD86+ plasmacytoid DC %DC	rs2955695	15	35034619	A	T	-0.1122	0.0247	0.4499	5.78203e-06	3410
1499	CD86+ plasmacytoid DC %DC	rs71381356	17	49908577	C	T	-0.2097	0.04494	0.0845	3.176e-06	3410
1500	CD86+ plasmacytoid DC %DC	rs16971032	17	33827134	G	A	0.1584	0.03361	0.1694	2.552e-06	3410
1501	CD86+ plasmacytoid DC %DC	rs150206669	18	66297295	G	C	-0.4931	0.1106	0.0125	8.45493e-06	3410
1502	CD86+ plasmacytoid DC %DC	rs10164401	19	6488994	G	A	-0.1119	0.02519	0.4698	9.13798e-06	3410
1503	CD86+ plasmacytoid DC %DC	rs11088533	21	42253062	G	C	-0.123	0.02743	0.2856	7.59207e-06	3410
1504	CD86+ plasmacytoid DC %DC	rs9607320	22	22202164	T	C	0.1192	0.02572	0.6037	3.67198e-06	3410
1505	CD62L- myeloid DC AC	rs115805162	1	161410253	T	C	-0.2833	0.03326	0.2083	2.42605e-17	3387
1506	CD62L- myeloid DC AC	rs71632979	1	161526397	G	A	0.8094	0.02787	0.2449	9.84011e-166	3387
1507	CD62L- myeloid DC AC	rs17438107	1	162920561	T	A	0.2161	0.04523	0.0921	1.83502e-06	3387
1508	CD62L- myeloid DC AC	rs71639910	1	161937774	A	G	0.401	0.05202	0.0686	1.66303e-14	3387
1509	CD62L- myeloid DC AC	rs75072970	1	161058351	C	T	0.4285	0.05879	0.0531	3.87614e-13	3387
1510	CD62L- myeloid DC AC	rs148765873	1	161221713	C	T	-0.3791	0.06661	0.0438	1.36101e-08	3387
1511	CD62L- myeloid DC AC	rs10779896	2	4613050	T	A	-0.2364	0.05339	0.0633	9.82992e-06	3387
1512	CD62L- myeloid DC AC	rs73172229	3	179194521	T	C	-0.1908	0.03986	0.1233	1.77101e-06	3387
1513	CD62L- myeloid DC AC	rs13148506	4	43123482	T	C	0.1304	0.02714	0.3691	1.61901e-06	3387
1514	CD62L- myeloid DC AC	rs116910026	11	19877912	T	C	0.2902	0.05778	0.0512	5.38704e-07	3387
1515	CD62L- myeloid DC AC	rs4997747	12	127036550	C	T	0.1346	0.02844	0.2917	2.29198e-06	3387
1516	CD62L- myeloid DC AC	rs11830537	12	48157703	T	C	-0.314	0.06982	0.0371	7.11705e-06	3387
1517	CD62L- myeloid DC AC	rs35519924	15	81119490	A	G	0.1281	0.02803	0.3276	5.03802e-06	3387
1518	CD62L- myeloid DC AC	rs112501424	19	3045627	T	C	0.1694	0.03788	0.1305	8.03693e-06	3387
1519	CD62L- myeloid DC AC	rs5767014	22	48474288	C	T	-0.1397	0.03083	0.7772	6.08303e-06	3387
1520	CD62L- myeloid DC %DC	rs115805162	1	161410253	T	C	-0.2838	0.03272	0.2084	6.29796e-18	3410
1521	CD62L- myeloid DC %DC	rs6537835	1	115108914	A	G	-0.1661	0.0368	0.8488	6.55798e-06	3410
1522	CD62L- myeloid DC %DC	rs75072970	1	161058351	C	T	0.388	0.0581	0.0531	2.82683e-11	3410
1523	CD62L- myeloid DC %DC	rs34558449	1	192566347	C	G	0.2273	0.04585	0.0846	7.51208e-07	3410
1524	CD62L- myeloid DC %DC	rs71632979	1	161526397	G	A	0.8232	0.02725	0.2447	8.531e-178	3410
1525	CD62L- myeloid DC %DC	rs3933769	1	161559327	G	A	-0.1594	0.0279	0.6129	1.20301e-08	3410
1526	CD62L- myeloid DC %DC	rs71639910	1	161937774	A	G	0.4169	0.05126	0.0688	5.85868e-16	3410
1527	CD62L- myeloid DC %DC	rs352685	1	160681836	G	C	-0.1574	0.03312	0.1912	2.09402e-06	3410
1528	CD62L- myeloid DC %DC	rs148765873	1	161221713	C	T	-0.3975	0.06549	0.0437	1.42801e-09	3410
1529	CD62L- myeloid DC %DC	rs10779896	2	4613050	T	A	-0.2427	0.05258	0.0632	4.04297e-06	3410
1530	CD62L- myeloid DC %DC	rs17637703	3	45440721	G	A	0.1393	0.03014	0.2437	3.94103e-06	3410
1531	CD62L- myeloid DC %DC	rs62300075	4	43118540	C	A	0.1382	0.02676	0.3707	2.524e-07	3410
1532	CD62L- myeloid DC %DC	rs3012723	9	134645623	C	T	0.2018	0.04542	0.9157	9.14092e-06	3410
1533	CD62L- myeloid DC %DC	rs149812305	11	5480718	C	T	-0.3397	0.07614	0.0271	8.40795e-06	3410
1534	CD62L- myeloid DC %DC	rs116910026	11	19877912	T	C	0.273	0.05712	0.0512	1.82201e-06	3410
[truncated: 13,162 more rows]

## Sheet: Supplementary Table 3
Supplementary Table 3. Instrumental variables strongly correlated with gut microbiota (F＞10)
[truncated: 1,904 more rows]

[truncated: 10 more sheets: Supplementary Table 4, Supplementary Table 5, Supplementary Table 6, Supplementary Table 7, Supplementary Table 8, Supplementary Table 9, Supplementary Table 10, Supplementary Table 11, Supplementary Table 12, Supplementary Table 13]
